# Supplementary material for: Taiwanoshaira Lee & Beenen, a new genus and first record of moss-inhabiting Galerucinaesensu stricto (Coleoptera, Chrysomelidae) from Taiwan
Source: Zookeys. 2020 Jun 30;944:129–46. doi: 10.3897/zookeys.944.53099 (PMC7340628; doi:10.3897/zookeys.944.53099)
Supplement: XML Treatment for Taiwanoshaira [file zookeys.944.53099-treatment1.xml]

<!DOCTYPE tp:taxon-treatment
  PUBLIC "-//TaxonX//DTD Taxonomic Treatment Publishing DTD v0 20100105//EN" "tax-treatment-NSO.dtd">
<tp:taxon-treatment xmlns:tp="http://www.plazi.org/taxpub"><tp:treatment-meta><kwd-group><label>Taxon classification</label><kwd><named-content xmlns:xlink="http://www.w3.org/1999/xlink" content-type="kingdom">Animalia</named-content></kwd><kwd><named-content xmlns:xlink="http://www.w3.org/1999/xlink" content-type="order">Coleoptera</named-content></kwd><kwd><named-content xmlns:xlink="http://www.w3.org/1999/xlink" content-type="family">Chrysomelidae</named-content></kwd></kwd-group><mixed-citation publication-type="journal"><person-group><name><surname>Lee</surname><given-names>Chi-Feng</given-names></name><name><surname>Beenen</surname><given-names>Ron</given-names></name></person-group><article-title><italic><tp:taxon-name><tp:taxon-name-part taxon-name-part-type="genus" reg="Taiwanoshaira">Taiwanoshaira</tp:taxon-name-part></tp:taxon-name></italic> Lee &amp; Beenen, a new genus and first record of moss-inhabiting <tp:taxon-name><tp:taxon-name-part taxon-name-part-type="subfamily">Galerucinae</tp:taxon-name-part></tp:taxon-name><italic>sensu stricto</italic> (<tp:taxon-name><tp:taxon-name-part taxon-name-part-type="order">Coleoptera</tp:taxon-name-part></tp:taxon-name>, <tp:taxon-name><tp:taxon-name-part taxon-name-part-type="family">Chrysomelidae</tp:taxon-name-part></tp:taxon-name>) from Taiwan</article-title><source>Zookeys</source><day>30</day><month>6</month><year>2020</year><volume>944</volume><fpage>129</fpage><lpage>146</lpage><pub-id pub-id-type="doi">10.3897/zookeys.944.53099</pub-id></mixed-citation></tp:treatment-meta><tp:nomenclature><tp:taxon-name><object-id xmlns:xlink="http://www.w3.org/1999/xlink" content-type="arpha" xlink:type="simple">B1DA222E-DD86-5F83-B8F2-15BF7D857E18</object-id>
                <tp:taxon-name-part taxon-name-part-type="genus" reg="Taiwanoshaira">Taiwanoshaira</tp:taxon-name-part>
                <object-id xmlns:xlink="http://www.w3.org/1999/xlink" content-type="zoobank" xlink:type="simple">http://zoobank.org/E2A13741-632C-4DB4-B304-C90BC5318FC8</object-id>
              </tp:taxon-name><tp:taxon-authority>Lee &amp; Beenen</tp:taxon-authority><tp:taxon-status xmlns:xlink="http://www.w3.org/1999/xlink" xlink:type="simple">gen. nov.</tp:taxon-status></tp:nomenclature><tp:treatment-sec sec-type="type species" id="SECID0E3KAC"><title>Type species.</title><p><italic><tp:taxon-name><tp:taxon-name-part taxon-name-part-type="genus" reg="Taiwanoshaira">Taiwanoshaira</tp:taxon-name-part> <tp:taxon-name-part taxon-name-part-type="species" reg="tsoui">tsoui</tp:taxon-name-part></tp:taxon-name></italic> Lee &amp; Beenen, sp. nov.</p></tp:treatment-sec><tp:treatment-sec sec-type="description" id="SECID0ENLAC"><title>Description.</title><p>Coloration (Figs <xref ref-type="fig" rid="F3">3</xref>, <xref ref-type="fig" rid="F6">6</xref>): dark brown or blackish-brown; margins of pronotum and elytra, including suture, yellowish-brown in <italic><tp:taxon-name><tp:taxon-name-part taxon-name-part-type="genus" reg="Taiwanoshaira">T.</tp:taxon-name-part> <tp:taxon-name-part taxon-name-part-type="species" reg="tsoui">tsoui</tp:taxon-name-part></tp:taxon-name></italic> sp. nov.; legs yellowish-brown, but apices of femora and bases of tibiae blackish-brown in <italic><tp:taxon-name><tp:taxon-name-part taxon-name-part-type="genus" reg="Taiwanoshaira">T.</tp:taxon-name-part> <tp:taxon-name-part taxon-name-part-type="species" reg="chujoi">chujoi</tp:taxon-name-part></tp:taxon-name></italic> comb.nov. and <italic><tp:taxon-name><tp:taxon-name-part taxon-name-part-type="genus" reg="Taiwanoshaira">T.</tp:taxon-name-part> <tp:taxon-name-part taxon-name-part-type="species" reg="tsoui">tsoui</tp:taxon-name-part></tp:taxon-name></italic> sp. nov. Body length 4.0–5.7 mm.</p><p>Head. Labrum trapezoidal, transverse, with about ten pairs of pores in a transverse row bearing pale, short or long setae, anterior margin medially depressed. Anterior part of head short, almost impunctate and glabrous, lined with setae along anterofrontal ridge. Compound eyes small, interantennal space 3.1–3.6× as wide as diameter of antennal insertion. Frontal tubercles transverse, subtriangular, slightly elevated, glabrous. Vertex smooth and glabrous. Antennae filiform, covered with dense setae, antennomere II subequal or a slightly shorter than III; similar in both sexes.</p><p>Pronotum 1.61–1.68 times as broad as long, lateral margins slightly rounded, basally narrowed. Disc smooth, with dense, fine punctures bearing tiny setae in <italic><tp:taxon-name><tp:taxon-name-part taxon-name-part-type="genus" reg="Taiwanoshaira">T.</tp:taxon-name-part> <tp:taxon-name-part taxon-name-part-type="species" reg="taipingshanensis">taipingshanensis</tp:taxon-name-part></tp:taxon-name></italic> sp. nov. and <italic><tp:taxon-name><tp:taxon-name-part taxon-name-part-type="genus" reg="Taiwanoshaira">T.</tp:taxon-name-part> <tp:taxon-name-part taxon-name-part-type="species" reg="chujoi">chujoi</tp:taxon-name-part></tp:taxon-name></italic> comb. nov.; setae reduced in <italic><tp:taxon-name><tp:taxon-name-part taxon-name-part-type="genus" reg="Taiwanoshaira">T.</tp:taxon-name-part> <tp:taxon-name-part taxon-name-part-type="species" reg="tsoui">tsoui</tp:taxon-name-part></tp:taxon-name></italic> sp. nov. Anterior, lateral and posterior margins with marginal bead, without setae along margin. Anterior and posterior angles moderately swollen, rectangular; all angles with setigerous pores bearing long pale setae. Two pairs of longitudinal furrows starting from base, one pair deeper and shorter near middle, the other pair longer but shallow near sides. Scutellum subtriangular, impunctate, glabrous, with rounded apex.</p><p>Elytra ca 1.10–1.26 times as long as wide, almost glabrous, lateral margins rounded, apically tapering in males of <italic><tp:taxon-name><tp:taxon-name-part taxon-name-part-type="genus" reg="Taiwanoshaira">T.</tp:taxon-name-part> <tp:taxon-name-part taxon-name-part-type="species" reg="chujoi">chujoi</tp:taxon-name-part></tp:taxon-name></italic> comb. nov. and <italic><tp:taxon-name><tp:taxon-name-part taxon-name-part-type="genus" reg="Taiwanoshaira">T.</tp:taxon-name-part> <tp:taxon-name-part taxon-name-part-type="species" reg="tsoui">tsoui</tp:taxon-name-part></tp:taxon-name></italic> sp. nov., or both sexes of <italic><tp:taxon-name><tp:taxon-name-part taxon-name-part-type="genus" reg="Taiwanoshaira">T.</tp:taxon-name-part> <tp:taxon-name-part taxon-name-part-type="species" reg="taipingshanensis">taipingshanensis</tp:taxon-name-part></tp:taxon-name></italic> sp. nov. Humeral calli reduced. Epipleura broad at base (Fig. <xref ref-type="fig" rid="F2">2D</xref>), gradually narrowed from base to basal 1/3, strongly narrowed at basal 1/3, abbreviated at apical 1/3. Disc with dense, confused punctures in <italic><tp:taxon-name><tp:taxon-name-part taxon-name-part-type="genus" reg="Taiwanoshaira">T.</tp:taxon-name-part> <tp:taxon-name-part taxon-name-part-type="species" reg="chujoi">chujoi</tp:taxon-name-part></tp:taxon-name></italic> comb. nov. (Fig. <xref ref-type="fig" rid="F3">3A, C–D, F</xref>) and <italic><tp:taxon-name><tp:taxon-name-part taxon-name-part-type="genus" reg="Taiwanoshaira">T.</tp:taxon-name-part> <tp:taxon-name-part taxon-name-part-type="species" reg="tsoui">tsoui</tp:taxon-name-part></tp:taxon-name></italic> sp. nov. (Fig. <xref ref-type="fig" rid="F6">6D, F</xref>), or with longitudinal impunctate ridges in <italic><tp:taxon-name><tp:taxon-name-part taxon-name-part-type="genus" reg="Taiwanoshaira">T.</tp:taxon-name-part> <tp:taxon-name-part taxon-name-part-type="species" reg="taipingshanensis">taipingshanensis</tp:taxon-name-part></tp:taxon-name></italic> sp. nov. (Fig. <xref ref-type="fig" rid="F6">6A, C</xref>). Wingless, hindwings absent.</p><p>Ventral surface glabrous except abdomen, which is covered with pale setae. Anterior coxal cavities widely open (Fig. <xref ref-type="fig" rid="F2">2B</xref>) in <italic><tp:taxon-name><tp:taxon-name-part taxon-name-part-type="genus" reg="Taiwanoshaira">T.</tp:taxon-name-part> <tp:taxon-name-part taxon-name-part-type="species" reg="chujoi">chujoi</tp:taxon-name-part></tp:taxon-name></italic> comb. nov. and <italic><tp:taxon-name><tp:taxon-name-part taxon-name-part-type="genus" reg="Taiwanoshaira">T.</tp:taxon-name-part> <tp:taxon-name-part taxon-name-part-type="species" reg="tsoui">tsoui</tp:taxon-name-part></tp:taxon-name></italic> sp. nov., or almost closed (Fig. <xref ref-type="fig" rid="F2">2A</xref>) in <italic><tp:taxon-name><tp:taxon-name-part taxon-name-part-type="genus" reg="Taiwanoshaira">T.</tp:taxon-name-part> <tp:taxon-name-part taxon-name-part-type="species" reg="taipingshanensis">taipingshanensis</tp:taxon-name-part></tp:taxon-name></italic> sp. nov. Prosternal process wide between procoxae. Abdomen simple, posterior margin of last ventrite (V) with median lobe in males (Fig. <xref ref-type="fig" rid="F2">2C</xref>); base extending anteriorly and almost reaching base of ventrite IV, median ridges present from base to apex of ventrite IV.</p><fig id="F2" position="float" orientation="portrait"><object-id xmlns:xlink="http://www.w3.org/1999/xlink" content-type="doi" xlink:type="simple">10.3897/zookeys.944.53099.figure2</object-id><object-id xmlns:xlink="http://www.w3.org/1999/xlink" content-type="arpha" xlink:type="simple">062D5E1F-A459-51E7-948A-CC769CC02283</object-id><label>Figure 2.</label><caption><p>Generic characters for <italic><tp:taxon-name><tp:taxon-name-part taxon-name-part-type="genus" reg="Taiwanoshaira">Taiwanoshaira</tp:taxon-name-part></tp:taxon-name></italic>. <bold>A</bold> prothorax, ventral view, <italic><tp:taxon-name><tp:taxon-name-part taxon-name-part-type="genus" reg="Taiwanoshaira">T.</tp:taxon-name-part> <tp:taxon-name-part taxon-name-part-type="species" reg="taipingshanensis">taipingshanensis</tp:taxon-name-part></tp:taxon-name></italic> sp. nov. <bold>B</bold> prothorax, ventral view, <italic><tp:taxon-name><tp:taxon-name-part taxon-name-part-type="genus" reg="Taiwanoshaira">T.</tp:taxon-name-part> <tp:taxon-name-part taxon-name-part-type="species" reg="tsoui">tsoui</tp:taxon-name-part></tp:taxon-name></italic> sp. nov. <bold>C</bold> last two abdominal ventrites, dorsal view, male, <italic><tp:taxon-name><tp:taxon-name-part taxon-name-part-type="genus" reg="Taiwanoshaira">T.</tp:taxon-name-part> <tp:taxon-name-part taxon-name-part-type="species" reg="tsoui">tsoui</tp:taxon-name-part></tp:taxon-name></italic> sp. nov. <bold>D</bold> elytron, ventral view, <italic><tp:taxon-name><tp:taxon-name-part taxon-name-part-type="genus" reg="Taiwanoshaira">T.</tp:taxon-name-part> <tp:taxon-name-part taxon-name-part-type="species" reg="tsoui">tsoui</tp:taxon-name-part></tp:taxon-name></italic> sp. nov.</p></caption><graphic xmlns:xlink="http://www.w3.org/1999/xlink" xlink:href="zookeys-944-129-g002.jpg" position="float" orientation="portrait" xlink:type="simple" id="oo_426845.jpg"><uri content-type="original_file" xlink:type="simple">https://binary.pensoft.net/fig/426845</uri></graphic></fig><p>Legs slender. Tibiae lacking apical spines. Protarsomeres I slightly swollen in males of <italic><tp:taxon-name><tp:taxon-name-part taxon-name-part-type="genus" reg="Taiwanoshaira">T.</tp:taxon-name-part> <tp:taxon-name-part taxon-name-part-type="species" reg="taipingshanensis">taipingshanensis</tp:taxon-name-part></tp:taxon-name></italic> sp. nov., but unmodified in either sex of <italic><tp:taxon-name><tp:taxon-name-part taxon-name-part-type="genus" reg="Taiwanoshaira">T.</tp:taxon-name-part> <tp:taxon-name-part taxon-name-part-type="species" reg="chujoi">chujoi</tp:taxon-name-part></tp:taxon-name></italic> sp. nov. and <italic><tp:taxon-name><tp:taxon-name-part taxon-name-part-type="genus" reg="Taiwanoshaira">T.</tp:taxon-name-part> <tp:taxon-name-part taxon-name-part-type="species" reg="tsoui">tsoui</tp:taxon-name-part></tp:taxon-name></italic> sp. nov. Metatarsomeres I a little longer than pro- and mesotarsomeres I, subequal to II and III combined. Claws appendiculate.</p><p>Penis (Figs <xref ref-type="fig" rid="F4">4C–D</xref>, <xref ref-type="fig" rid="F7">7C–G</xref>, <xref ref-type="fig" rid="F8">8C–L</xref>) slender, apex rounded; tectum broad, apical margin truncate; strongly curved in lateral view; internal sac with one longitudinal sclerite and one pair of small sclerites at sides near base of longitudinal sclerite.</p><p>Gonocoxae (Figs <xref ref-type="fig" rid="F4">4E–F</xref>, <xref ref-type="fig" rid="F7">7H–I</xref>, <xref ref-type="fig" rid="F8">8M–N</xref>) wide, tightly conjunct from base to middle; each gonocoxa wide, with four to 13 setae from near apex to apical 1/6, apex truncate or widely rounded; base irregular in <italic><tp:taxon-name><tp:taxon-name-part taxon-name-part-type="genus" reg="Taiwanoshaira">T.</tp:taxon-name-part> <tp:taxon-name-part taxon-name-part-type="species" reg="taipingshanensis">taipingshanensis</tp:taxon-name-part></tp:taxon-name></italic> sp. nov. or narrowed in basal 1/3 in <italic><tp:taxon-name><tp:taxon-name-part taxon-name-part-type="genus" reg="Taiwanoshaira">T.</tp:taxon-name-part> <tp:taxon-name-part taxon-name-part-type="species" reg="chujoi">chujoi</tp:taxon-name-part></tp:taxon-name></italic> comb. nov. and <italic><tp:taxon-name><tp:taxon-name-part taxon-name-part-type="genus" reg="Taiwanoshaira">T.</tp:taxon-name-part> <tp:taxon-name-part taxon-name-part-type="species" reg="tsoui">tsoui</tp:taxon-name-part></tp:taxon-name></italic> sp. nov. Ventrite VIII (Figs <xref ref-type="fig" rid="F4">4G</xref>, <xref ref-type="fig" rid="F7">7J–K</xref>, <xref ref-type="fig" rid="F8">8O–P</xref>) well sclerotized, with several short setae at apex, spiculum elongate. Spermathecal receptaculum (Figs <xref ref-type="fig" rid="F4">4H</xref>, <xref ref-type="fig" rid="F7">7L</xref>, <xref ref-type="fig" rid="F8">8Q</xref>) strongly swollen; pump slender and curved; sclerotized spermathecal duct short.</p></tp:treatment-sec><tp:treatment-sec sec-type="diagnosis" id="SECID0EEIAE"><title>Diagnosis.</title><p>Adults of <italic><tp:taxon-name><tp:taxon-name-part taxon-name-part-type="genus" reg="Taiwanoshaira">Taiwanoshaira</tp:taxon-name-part></tp:taxon-name></italic> gen. nov. lack metathoracic wings, but elytra present, which completely cover the abdomen. Furthermore, the morphology of the elytra differs from that of <italic><tp:taxon-name><tp:taxon-name-part taxon-name-part-type="genus" reg="Shaira">Shaira</tp:taxon-name-part></tp:taxon-name></italic>. In <italic><tp:taxon-name><tp:taxon-name-part taxon-name-part-type="genus" reg="Shaira">Shaira</tp:taxon-name-part></tp:taxon-name></italic> the elytra possess an elongate ridge from the humeral area to the apex, dividing the elytra into a horizontal part and a lateral inclined part. The narrow epipleura are situated below this vertically inclined part of the elytra. In <italic><tp:taxon-name><tp:taxon-name-part taxon-name-part-type="genus" reg="Taiwanoshaira">Taiwanoshaira</tp:taxon-name-part></tp:taxon-name></italic> gen. nov. the elytra possess a margin that separates the horizontal elytral surface from the epipleura, which are inclined.</p></tp:treatment-sec><tp:treatment-sec sec-type="remarks" id="SECID0EGJAE"><title>Remarks.</title><p>The genus <italic><tp:taxon-name><tp:taxon-name-part taxon-name-part-type="genus" reg="Shaira">Shaira</tp:taxon-name-part></tp:taxon-name></italic> was proposed by <xref ref-type="bibr" rid="B8">Maulik (1936)</xref> for brachelytrous <tp:taxon-name><tp:taxon-name-part taxon-name-part-type="subfamily">Galerucinae</tp:taxon-name-part></tp:taxon-name> with appendiculate claws and slender antennae. <xref ref-type="bibr" rid="B1">Beenen (2013)</xref> argued that <italic><tp:taxon-name><tp:taxon-name-part taxon-name-part-type="genus" reg="Shaira">Shaira</tp:taxon-name-part></tp:taxon-name></italic> should be classified in <tp:taxon-name><tp:taxon-name-part taxon-name-part-type="tribe">Luperini</tp:taxon-name-part></tp:taxon-name>. <xref ref-type="bibr" rid="B3">Kimoto (1982)</xref> described <italic><tp:taxon-name><tp:taxon-name-part taxon-name-part-type="genus" reg="Shaira">S.</tp:taxon-name-part> <tp:taxon-name-part taxon-name-part-type="species" reg="chujoi">chujoi</tp:taxon-name-part></tp:taxon-name></italic> from Taiwan and compared it with <italic><tp:taxon-name><tp:taxon-name-part taxon-name-part-type="genus" reg="Shaira">S.</tp:taxon-name-part> <tp:taxon-name-part taxon-name-part-type="species" reg="maculata">maculata</tp:taxon-name-part></tp:taxon-name></italic> Maulik, 1936 from Manipur (India). <italic><tp:taxon-name><tp:taxon-name-part taxon-name-part-type="genus" reg="Shaira">Shaira</tp:taxon-name-part> <tp:taxon-name-part taxon-name-part-type="species" reg="chujoi">chujoi</tp:taxon-name-part></tp:taxon-name></italic> somewhat resembles this species, but differs in having the body shorter and more oval, pronotum transverse and with different coloration. In fact, <italic><tp:taxon-name><tp:taxon-name-part taxon-name-part-type="genus" reg="Shaira">S.</tp:taxon-name-part> <tp:taxon-name-part taxon-name-part-type="species" reg="chujoi">chujoi</tp:taxon-name-part></tp:taxon-name></italic> should not have been included in the <italic><tp:taxon-name><tp:taxon-name-part taxon-name-part-type="genus" reg="Shaira">Shaira</tp:taxon-name-part></tp:taxon-name></italic>, because it differs in possessing entire elytra but the ridge is absent. We transfer it to the new genus <italic><tp:taxon-name><tp:taxon-name-part taxon-name-part-type="genus" reg="Taiwanoshaira">Taiwanoshaira</tp:taxon-name-part></tp:taxon-name></italic>.</p><p><italic><tp:taxon-name><tp:taxon-name-part taxon-name-part-type="genus" reg="Taiwanoshaira">Taiwanoshaira</tp:taxon-name-part></tp:taxon-name></italic> gen. nov. is likely not closely related to <italic><tp:taxon-name><tp:taxon-name-part taxon-name-part-type="genus" reg="Shaira">Shaira</tp:taxon-name-part></tp:taxon-name></italic>, although also included in <tp:taxon-name><tp:taxon-name-part taxon-name-part-type="tribe">Luperini</tp:taxon-name-part></tp:taxon-name>. It is unique and, although apterous, likely to be more closely related to the genus <italic><tp:taxon-name><tp:taxon-name-part taxon-name-part-type="genus" reg="Sikkimia">Sikkimia</tp:taxon-name-part></tp:taxon-name></italic> Duvivier, 1891 with all bordered pronotal margins, two pairs of longitudinal furrows starting from base, one pair deeper and shorter near middle, the other pair longer but shallow near sides. This new genus is easily separated from <italic><tp:taxon-name><tp:taxon-name-part taxon-name-part-type="genus" reg="Sikkimia">Sikkimia</tp:taxon-name-part></tp:taxon-name></italic> with the open procoxal cavities and uniform antennae in both sexes (the closed procoxal cavities and modified antennomeres X and XI in males of <italic><tp:taxon-name><tp:taxon-name-part taxon-name-part-type="genus" reg="Sikkimia">Sikkimia</tp:taxon-name-part></tp:taxon-name></italic>).</p></tp:treatment-sec><tp:treatment-sec sec-type="etymology" id="SECID0EUNAE"><title>Etymology.</title><p>The new genus name combines “Taiwan” and “<italic><tp:taxon-name><tp:taxon-name-part taxon-name-part-type="genus" reg="Shaira">Shaira</tp:taxon-name-part></tp:taxon-name></italic>” to indicate that this is a new genus endemic to Taiwan that is similar to <italic><tp:taxon-name><tp:taxon-name-part taxon-name-part-type="genus" reg="Shaira">Shaira</tp:taxon-name-part></tp:taxon-name></italic>. The gender is feminine.</p></tp:treatment-sec><tp:treatment-sec sec-type="Included species" id="SECID0EIOAE"><title>Included species.</title><p><italic><tp:taxon-name><tp:taxon-name-part taxon-name-part-type="genus" reg="Taiwanoshaira">Taiwanoshaira</tp:taxon-name-part> <tp:taxon-name-part taxon-name-part-type="species" reg="chujoi">chujoi</tp:taxon-name-part></tp:taxon-name></italic> (Kimoto), comb. nov., <italic><tp:taxon-name><tp:taxon-name-part taxon-name-part-type="genus" reg="Taiwanoshaira">T.</tp:taxon-name-part> <tp:taxon-name-part taxon-name-part-type="species" reg="taipingshanensis">taipingshanensis</tp:taxon-name-part></tp:taxon-name></italic> sp. nov., and <italic><tp:taxon-name><tp:taxon-name-part taxon-name-part-type="genus" reg="Taiwanoshaira">T.</tp:taxon-name-part> <tp:taxon-name-part taxon-name-part-type="species" reg="tsoui">tsoui</tp:taxon-name-part></tp:taxon-name></italic> sp. nov.</p></tp:treatment-sec><tp:treatment-sec><!--Section generated to contain objects referenced in tp:taxon-treatment.--><fig id="F3" position="float" orientation="portrait"><object-id xmlns:xlink="http://www.w3.org/1999/xlink" content-type="doi" xlink:type="simple">10.3897/zookeys.944.53099.figure3</object-id><object-id xmlns:xlink="http://www.w3.org/1999/xlink" content-type="arpha" xlink:type="simple">9569B41F-0F5B-5BCC-B12B-38618D0C8F35</object-id><label>Figure 3.</label><caption><p>Habitus of <italic><tp:taxon-name><tp:taxon-name-part taxon-name-part-type="genus" reg="Taiwanoshaira">Taiwanoshaira</tp:taxon-name-part> <tp:taxon-name-part taxon-name-part-type="species" reg="chujoi">chujoi</tp:taxon-name-part></tp:taxon-name></italic> comb. nov. <bold>A</bold> male, paratype, from Alishan (阿里山), dorsal view <bold>B</bold> same, ventral view <bold>C</bold> female, paratype, from Tapan (達邦), dorsal view <bold>D</bold> male, from Bilu Divine Tree (碧綠神木), dorsal view <bold>E</bold> same, ventral view <bold>F</bold> female, from Bilu Divine Tree (碧綠神木), dorsal view.</p></caption><graphic xmlns:xlink="http://www.w3.org/1999/xlink" xlink:href="zookeys-944-129-g003.jpg" position="float" orientation="portrait" xlink:type="simple" id="oo_426846.jpg"><uri content-type="original_file" xlink:type="simple">https://binary.pensoft.net/fig/426846</uri></graphic></fig><fig id="F6" position="float" orientation="portrait"><object-id xmlns:xlink="http://www.w3.org/1999/xlink" content-type="doi" xlink:type="simple">10.3897/zookeys.944.53099.figure6</object-id><object-id xmlns:xlink="http://www.w3.org/1999/xlink" content-type="arpha" xlink:type="simple">7DA33305-BBA2-5487-AC4E-09B489025778</object-id><label>Figure 6.</label><caption><p>Habitus of <italic><tp:taxon-name><tp:taxon-name-part taxon-name-part-type="genus" reg="Taiwanoshaira">Taiwanoshaira</tp:taxon-name-part> <tp:taxon-name-part taxon-name-part-type="species" reg="taipingshanensis">taipingshanensis</tp:taxon-name-part></tp:taxon-name></italic> sp. nov. and <italic><tp:taxon-name><tp:taxon-name-part taxon-name-part-type="genus" reg="Taiwanoshaira">T.</tp:taxon-name-part> <tp:taxon-name-part taxon-name-part-type="species" reg="tsoui">tsoui</tp:taxon-name-part></tp:taxon-name></italic> sp. nov. <bold>A</bold><italic><tp:taxon-name><tp:taxon-name-part taxon-name-part-type="genus" reg="Taiwanoshaira">T.</tp:taxon-name-part> <tp:taxon-name-part taxon-name-part-type="species" reg="taipingshanensis">taipingshanensis</tp:taxon-name-part></tp:taxon-name></italic> sp. nov., male, dorsal view <bold>B</bold> same, ventral view <bold>C</bold> same, female, dorsal view <bold>D</bold><italic><tp:taxon-name><tp:taxon-name-part taxon-name-part-type="genus" reg="Taiwanoshaira">T.</tp:taxon-name-part> <tp:taxon-name-part taxon-name-part-type="species" reg="tsoui">tsoui</tp:taxon-name-part></tp:taxon-name></italic> sp. nov., male, dorsal view <bold>E</bold> same, ventral view <bold>F</bold> same, female, dorsal view.</p></caption><graphic xmlns:xlink="http://www.w3.org/1999/xlink" xlink:href="zookeys-944-129-g006.jpg" position="float" orientation="portrait" xlink:type="simple" id="oo_426849.jpg"><uri content-type="original_file" xlink:type="simple">https://binary.pensoft.net/fig/426849</uri></graphic></fig><fig id="F4" position="float" orientation="portrait"><object-id xmlns:xlink="http://www.w3.org/1999/xlink" content-type="doi" xlink:type="simple">10.3897/zookeys.944.53099.figure4</object-id><object-id xmlns:xlink="http://www.w3.org/1999/xlink" content-type="arpha" xlink:type="simple">513FFDB8-FCEB-5394-B1D3-684DC9C5BD07</object-id><label>Figure 4.</label><caption><p>Diagnostic characters of <italic><tp:taxon-name><tp:taxon-name-part taxon-name-part-type="genus" reg="Taiwanoshaira">Taiwanoshaira</tp:taxon-name-part> <tp:taxon-name-part taxon-name-part-type="species" reg="chujoi">chujoi</tp:taxon-name-part></tp:taxon-name></italic> comb. nov. <bold>A</bold> antenna, male <bold>B</bold> antenna, female <bold>C</bold> penis, dorsal view <bold>D</bold> penis, lateral view <bold>E</bold> gonocoxae, from Tapan (達邦) <bold>F</bold> gonocoxae, from Pilu (碧綠) <bold>G</bold> abdominal ventrite VIII <bold>H</bold> spermatheca.</p></caption><graphic xmlns:xlink="http://www.w3.org/1999/xlink" xlink:href="zookeys-944-129-g004.jpg" position="float" orientation="portrait" xlink:type="simple" id="oo_426847.jpg"><uri content-type="original_file" xlink:type="simple">https://binary.pensoft.net/fig/426847</uri></graphic></fig><fig id="F7" position="float" orientation="portrait"><object-id xmlns:xlink="http://www.w3.org/1999/xlink" content-type="doi" xlink:type="simple">10.3897/zookeys.944.53099.figure7</object-id><object-id xmlns:xlink="http://www.w3.org/1999/xlink" content-type="arpha" xlink:type="simple">C23C28D1-43D1-53F4-A2FA-3AD84CDB1852</object-id><label>Figure 7.</label><caption><p>Diagnostic characters of <italic><tp:taxon-name><tp:taxon-name-part taxon-name-part-type="genus" reg="Taiwanoshaira">Taiwanoshaira</tp:taxon-name-part> <tp:taxon-name-part taxon-name-part-type="species" reg="taipingshanensis">taipingshanensis</tp:taxon-name-part></tp:taxon-name></italic> sp. nov. <bold>A</bold> antenna, male <bold>B</bold> antenna, female <bold>C</bold> penis, apex, dorsal view <bold>D</bold> penis, base, dorsal view <bold>E</bold> penis, lateral view <bold>F</bold> endophallic sclerites, dorsal view <bold>G</bold> ditto, lateral view <bold>H</bold> gonocoxae, from Yuanyanghu (鴛鴦湖) <bold>I</bold> same, from Taipingshan (太平山) <bold>J</bold> abdominal ventrite VIII, from Yuanyanghu (鴛鴦湖) <bold>K</bold> same, from Taipingshan (太平山) <bold>L</bold> spermatheca.</p></caption><graphic xmlns:xlink="http://www.w3.org/1999/xlink" xlink:href="zookeys-944-129-g007.jpg" position="float" orientation="portrait" xlink:type="simple" id="oo_426850.jpg"><uri content-type="original_file" xlink:type="simple">https://binary.pensoft.net/fig/426850</uri></graphic></fig><fig id="F8" position="float" orientation="portrait"><object-id xmlns:xlink="http://www.w3.org/1999/xlink" content-type="doi" xlink:type="simple">10.3897/zookeys.944.53099.figure8</object-id><object-id xmlns:xlink="http://www.w3.org/1999/xlink" content-type="arpha" xlink:type="simple">C9B63F5E-2172-5090-8D28-9F45C3A799A2</object-id><label>Figure 8.</label><caption><p>Diagnostic characters of <italic><tp:taxon-name><tp:taxon-name-part taxon-name-part-type="genus" reg="Taiwanoshaira">Taiwanoshaira</tp:taxon-name-part> <tp:taxon-name-part taxon-name-part-type="species" reg="tsoui">tsoui</tp:taxon-name-part></tp:taxon-name></italic> sp. nov. <bold>A</bold> antenna, male <bold>B</bold> antenna, female <bold>C</bold> penis, dorsal view <bold>D</bold> penis, lateral view <bold>E</bold> endophallic sclerites, from Meifeng (梅峰), dorsal view <bold>F</bold> ditto, lateral view <bold>G</bold> same, from Peitungyanshan (北東眼山), dorsal <bold>H</bold> ditto, lateral view <bold>I</bold> samel, from Tahsuehshan (大雪山), <bold>J</bold> ditto, laeral view <bold>K</bold> same, form Taipingshan (太平山), dorsal <bold>L</bold> ditto, lateral view <bold>M</bold> gonocoxae, from Hsiaofengkou (小風口) <bold>N</bold> same, from Taipingshan (太平山) <bold>O</bold> abdominal ventrite VIII, from Peitungyanshan (北東眼山) <bold>P</bold> same, from Taipingshan (太平山) <bold>Q</bold> spermatheca.</p></caption><graphic xmlns:xlink="http://www.w3.org/1999/xlink" xlink:href="zookeys-944-129-g008.jpg" position="float" orientation="portrait" xlink:type="simple" id="oo_426851.jpg"><uri content-type="original_file" xlink:type="simple">https://binary.pensoft.net/fig/426851</uri></graphic></fig></tp:treatment-sec><ref-list><ref id="B8"><mixed-citation xmlns:xlink="http://www.w3.org/1999/xlink" xlink:type="simple"><person-group><name name-style="western"><surname>Maulik</surname><given-names>S</given-names></name></person-group> (<year>1936</year>) <source>The fauna of British India including Ceylon and Burma. <tp:taxon-name><tp:taxon-name-part taxon-name-part-type="order">Coleoptera</tp:taxon-name-part></tp:taxon-name>, <tp:taxon-name><tp:taxon-name-part taxon-name-part-type="family">Chrysomelidae</tp:taxon-name-part></tp:taxon-name> (<tp:taxon-name><tp:taxon-name-part taxon-name-part-type="subfamily">Galerucinae</tp:taxon-name-part></tp:taxon-name>).</source><publisher-name>Taylor and Francis</publisher-name>, <publisher-loc>London</publisher-loc>, <size units="page">648 pp</size>.</mixed-citation></ref><ref id="B1"><mixed-citation xmlns:xlink="http://www.w3.org/1999/xlink" xlink:type="simple"><person-group><name name-style="western"><surname>Beenen</surname><given-names>R</given-names></name></person-group> (<year>2013</year>) <article-title>New species and a new genus of brachelytrous <tp:taxon-name><tp:taxon-name-part taxon-name-part-type="subfamily">Galerucinae</tp:taxon-name-part></tp:taxon-name> (<tp:taxon-name><tp:taxon-name-part taxon-name-part-type="order">Coleoptera</tp:taxon-name-part></tp:taxon-name>: <tp:taxon-name><tp:taxon-name-part taxon-name-part-type="family">Chrysomelidae</tp:taxon-name-part></tp:taxon-name>).</article-title><source>Entomologische Zeitschrift</source><volume>123</volume>: <fpage>173</fpage>–<lpage>183</lpage>.</mixed-citation></ref><ref id="B3"><mixed-citation xmlns:xlink="http://www.w3.org/1999/xlink" xlink:type="simple"><person-group><name name-style="western"><surname>Kimoto</surname><given-names>S</given-names></name></person-group> (<year>1982</year>) <article-title>Description of a new species of galerucid beetle from Taiwan, China (<tp:taxon-name><tp:taxon-name-part taxon-name-part-type="order">Coleoptera</tp:taxon-name-part></tp:taxon-name>: <tp:taxon-name><tp:taxon-name-part taxon-name-part-type="family">Chrysomelidae</tp:taxon-name-part></tp:taxon-name>).</article-title> In: <person-group><name name-style="western"><surname>Satô</surname><given-names>M</given-names></name></person-group> (<role>Ed.</role>) <issue-title>Special Issue to the Memory of Retirement of Emeritus Professor Michio Chûjô.</issue-title><source>The Association of the Memorial Issue of Emeritus Professor M. Chûjô &amp; Biologial Laboratory, Nagoya Women’s University, Nagoya</source>, <fpage>151</fpage>–<lpage>152</lpage>.</mixed-citation></ref></ref-list></tp:taxon-treatment>
