# Supplementary material for: Taiwanoshaira Lee & Beenen, a new genus and first record of moss-inhabiting Galerucinaesensu stricto (Coleoptera, Chrysomelidae) from Taiwan
Source: Zookeys. 2020 Jun 30;944:129–46. doi: 10.3897/zookeys.944.53099 (PMC7340628; doi:10.3897/zookeys.944.53099)
Supplement: XML Treatment for Taiwanoshaira chujoi [file zookeys.944.53099-treatment2.xml]

<!DOCTYPE tp:taxon-treatment
  PUBLIC "-//TaxonX//DTD Taxonomic Treatment Publishing DTD v0 20100105//EN" "tax-treatment-NSO.dtd">
<tp:taxon-treatment xmlns:tp="http://www.plazi.org/taxpub"><tp:treatment-meta><kwd-group><label>Taxon classification</label><kwd><named-content xmlns:xlink="http://www.w3.org/1999/xlink" content-type="kingdom">Animalia</named-content></kwd><kwd><named-content xmlns:xlink="http://www.w3.org/1999/xlink" content-type="order">Coleoptera</named-content></kwd><kwd><named-content xmlns:xlink="http://www.w3.org/1999/xlink" content-type="family">Chrysomelidae</named-content></kwd></kwd-group><mixed-citation publication-type="journal"><person-group><name><surname>Lee</surname><given-names>Chi-Feng</given-names></name><name><surname>Beenen</surname><given-names>Ron</given-names></name></person-group><article-title><italic><tp:taxon-name><tp:taxon-name-part taxon-name-part-type="genus" reg="Taiwanoshaira">Taiwanoshaira</tp:taxon-name-part></tp:taxon-name></italic> Lee &amp; Beenen, a new genus and first record of moss-inhabiting <tp:taxon-name><tp:taxon-name-part taxon-name-part-type="subfamily">Galerucinae</tp:taxon-name-part></tp:taxon-name><italic>sensu stricto</italic> (<tp:taxon-name><tp:taxon-name-part taxon-name-part-type="order">Coleoptera</tp:taxon-name-part></tp:taxon-name>, <tp:taxon-name><tp:taxon-name-part taxon-name-part-type="family">Chrysomelidae</tp:taxon-name-part></tp:taxon-name>) from Taiwan</article-title><source>Zookeys</source><day>30</day><month>6</month><year>2020</year><volume>944</volume><fpage>129</fpage><lpage>146</lpage><pub-id pub-id-type="doi">10.3897/zookeys.944.53099</pub-id></mixed-citation></tp:treatment-meta><tp:nomenclature><tp:taxon-name><object-id xmlns:xlink="http://www.w3.org/1999/xlink" content-type="arpha" xlink:type="simple">2D8CDE21-0B08-527D-8685-AD3ACAAF91A3</object-id>
                <tp:taxon-name-part taxon-name-part-type="genus" reg="Taiwanoshaira">Taiwanoshaira</tp:taxon-name-part>
                <tp:taxon-name-part taxon-name-part-type="species" reg="chujoi">chujoi</tp:taxon-name-part>
              </tp:taxon-name><tp:taxon-authority>(Kimoto)</tp:taxon-authority><tp:taxon-status xmlns:xlink="http://www.w3.org/1999/xlink" xlink:type="simple">comb. nov.</tp:taxon-status><xref ref-type="fig" rid="F3">Figures 3</xref><xref ref-type="fig" rid="F4">, 4</xref><tp:nomenclature-citation-list><tp:nomenclature-citation><tp:taxon-name>
                    <tp:taxon-name-part taxon-name-part-type="genus" reg="Shaira">Shaira</tp:taxon-name-part> <tp:taxon-name-part taxon-name-part-type="species" reg="chujoi">chujoi</tp:taxon-name-part></tp:taxon-name><comment>Kimoto, 1982</comment></tp:nomenclature-citation></tp:nomenclature-citation-list></tp:nomenclature><tp:treatment-sec sec-type="Types" id="SECID0EJRAE"><title>Types.</title><p><bold><italic>Holotype</italic></bold> ♂ (<named-content xmlns:xlink="http://www.w3.org/1999/xlink" content-type="dwc:institutional_code" xlink:type="simple">KUEC</named-content>): “Tapan [達邦] / Taiwan / 16. V. 1974 / S. TAKEDA [p, y] // <tp:taxon-name><tp:taxon-name-part taxon-name-part-type="genus" reg="Shaira">Shaira</tp:taxon-name-part></tp:taxon-name> / <tp:taxon-name><tp:taxon-name-part taxon-name-part-type="genus" reg="Shaira"/><tp:taxon-name-part taxon-name-part-type="species" reg="chujoi">chujoi</tp:taxon-name-part></tp:taxon-name> / Kimoto, n. sp. [h, w] // HOLOTYPE [p, r] // PHOTO [p, r] // 九大 [h, w, abbreviation for Kyushu University]”. <bold><italic>Paratypes</italic></bold>: 1♂ (<named-content xmlns:xlink="http://www.w3.org/1999/xlink" content-type="dwc:institutional_code" xlink:type="simple">KMNH</named-content>) (Fig. <xref ref-type="fig" rid="F3">3A, B</xref>): “(Taiwan) / Alishan (阿里山), 2300m / Chiayi Hsien [p, w] // 6.VI.1965 / T. Nakane [p, w] // <tp:taxon-name><tp:taxon-name-part taxon-name-part-type="genus" reg="Shaira">Shaira</tp:taxon-name-part></tp:taxon-name> / <tp:taxon-name><tp:taxon-name-part taxon-name-part-type="genus" reg="Shaira"/><tp:taxon-name-part taxon-name-part-type="species" reg="chujoi">chujoi</tp:taxon-name-part></tp:taxon-name> / Kimoto, n. sp. [h, w] // PARATYPE [p, b] // Japan-U. S. / Co-op. Sci. / Programme [p, y]”; 1♀ (<named-content xmlns:xlink="http://www.w3.org/1999/xlink" content-type="dwc:institutional_code" xlink:type="simple">KMNH</named-content>) (Fig. <xref ref-type="fig" rid="F3">3C</xref>): “TAPAN [達邦] / TAIWAN / 16. V. 1974 / S. TAKEDA [p, y] // <tp:taxon-name><tp:taxon-name-part taxon-name-part-type="genus" reg="Shaira">Shaira</tp:taxon-name-part></tp:taxon-name> / <tp:taxon-name><tp:taxon-name-part taxon-name-part-type="genus" reg="Shaira"/><tp:taxon-name-part taxon-name-part-type="species" reg="chujoi">chujoi</tp:taxon-name-part></tp:taxon-name> / Kimoto, n. sp. [h, w] // PARATOPOTYPE [p, b]”.</p><fig id="F3" position="float" orientation="portrait"><object-id xmlns:xlink="http://www.w3.org/1999/xlink" content-type="doi" xlink:type="simple">10.3897/zookeys.944.53099.figure3</object-id><object-id xmlns:xlink="http://www.w3.org/1999/xlink" content-type="arpha" xlink:type="simple">9569B41F-0F5B-5BCC-B12B-38618D0C8F35</object-id><label>Figure 3.</label><caption><p>Habitus of <italic><tp:taxon-name><tp:taxon-name-part taxon-name-part-type="genus" reg="Taiwanoshaira">Taiwanoshaira</tp:taxon-name-part> <tp:taxon-name-part taxon-name-part-type="species" reg="chujoi">chujoi</tp:taxon-name-part></tp:taxon-name></italic> comb. nov. <bold>A</bold> male, paratype, from Alishan (阿里山), dorsal view <bold>B</bold> same, ventral view <bold>C</bold> female, paratype, from Tapan (達邦), dorsal view <bold>D</bold> male, from Bilu Divine Tree (碧綠神木), dorsal view <bold>E</bold> same, ventral view <bold>F</bold> female, from Bilu Divine Tree (碧綠神木), dorsal view.</p></caption><graphic xmlns:xlink="http://www.w3.org/1999/xlink" xlink:href="zookeys-944-129-g003.jpg" position="float" orientation="portrait" xlink:type="simple" id="oo_426846.jpg"><uri content-type="original_file" xlink:type="simple">https://binary.pensoft.net/fig/426846</uri></graphic></fig></tp:treatment-sec><tp:treatment-sec sec-type="material" id="SECID0E6UAE"><title>Other material</title><p><bold>(<italic>N</italic> = 68). Hualien</bold>: 1♀ (TARI), Bilu Divine Tree (碧綠神木), 10–11.X.2013, leg. K. Takahashi; 5♂♂, 4♀♀ (<abbrev xmlns:xlink="http://www.w3.org/1999/xlink" content-type="institution" xlink:title="National Museum of Natural Science, Taichung, Taiwan" id="ABBRID0EKVAE" xlink:type="simple">NMNS</abbrev>), same locality, 1.VI.-28.VII.2011; 2♂♂ (TARI), same locality (= Pilu), 13.VI.2014, leg. C.-F. Lee; 1♀ (TARI), same but with “leg T.-H. Lee”; 6♂♂, 12♀♀ (TARI), same locality, 30.VII.2014, leg. C.-F. Lee; 1♂ (TARI), same but with “leg. T.-H. Lee”; 8♂♂, 9♀♀ (TARI), same locality, 7.VII.2015, leg. C.-F. Lee; 4♂♂, 3♀♀ (TARI), Chian (吉安), 18.VI.2015, leg. T.-H. Lee; 1♂ (TARI), Kalapao (卡拉寶), 15–17.VII.2019, leg. B.-H. Ho; 4♂♂, 3♀♀ (3♂♂, 1♀TARI; 1♂, 2♀♀: <abbrev xmlns:xlink="http://www.w3.org/1999/xlink" xlink:title="Ron Beenen collection, Nieuwegein, The Netherlands" id="ABBRID0EPVAE" xlink:type="simple">RBCN</abbrev>), Kuanyuan (關原), 25.VIII.2014, leg. F.-S. Huang; 2♂♂, 1♀ (1♂, 1♀: TARI; 1♂: <abbrev xmlns:xlink="http://www.w3.org/1999/xlink" xlink:title="Ron Beenen collection, Nieuwegein, The Netherlands" id="ABBRID0ETVAE" xlink:type="simple">RBCN</abbrev>), Pilu (畢祿), 8.VIII.2014, leg. M.-H. Tsou; <bold>Nantou</bold>: 1♂ (<abbrev xmlns:xlink="http://www.w3.org/1999/xlink" content-type="institution" xlink:title="National Museum of Natural Science, Taichung, Taiwan" id="ABBRID0EZVAE" xlink:type="simple">NMNS</abbrev>), Meifeng (梅峰), 8.VII.-5.VIII.2003, leg. C. S. Lin &amp; W. T. Yang; 1♂ (<abbrev xmlns:xlink="http://www.w3.org/1999/xlink" content-type="institution" xlink:title="National Museum of Natural Science, Taichung, Taiwan" id="ABBRID0E5VAE" xlink:type="simple">NMNS</abbrev>), Yuanfeng (鳶峰), 13.VIII.-10.IX.2002, leg. C. S. Lin &amp; W. T. Yang; 1♂ <bold>Taitung</bold>: 1♂ (TARI), Liyuan (栗園), 5.X.2010, leg. T.-H. Lee.</p></tp:treatment-sec><tp:treatment-sec sec-type="redescription" id="SECID0EFWAE"><title>Redescription.</title><p>Length 4.1–5.0 mm, width 2.5–3.3 mm. General color dark brown or blackish-brown (Fig. <xref ref-type="fig" rid="F3">3</xref>); each antennomere paler at base; legs yellowish-brown, but apices of femora and bases of tibiae blackish-brown. Antennae (Fig. <xref ref-type="fig" rid="F4">4A</xref>) filiform in males, ratios of lengths of antennomeres I to XI 1.0 : 0.5 : 0.6 : 0.6 : 0.6 : 0.6 : 0.6 : 0.6 : 0.6 : 0.7 : 0.9; ratios of length to width from antennomeres I to XI 3.3 : 2.3 : 2.5 : 2.7 : 2.7 : 2.9 : 2.9 : 3.0 : 2.9 : 3.1 : 3.6; similar in females, ratios of lengths of antennomeres I to XI (Fig. <xref ref-type="fig" rid="F4">4B</xref>) 1.0 : 0.5 : 0.6 : 0.7 : 0.6 : 0.6 : 0.6 : 0.6 : 0.6 : 0.6 : 0.8; ratios of length to width from antennomeres I to XI 3.2 : 2.2 : 2.7 : 2.9 : 3.2 : 3.1 : 3.0 : 2.8 : 3.0 : 3.0 : 3.6. Procoxal cavities widely open. Elytra 1.10–1.20 times longer than wide; disc with dense, confused, coarse punctures and longitudinal smooth patches; apices tapering in males but widely rounded in females. Tarsomeres I of front legs not modified in either sex. Penis (Fig. <xref ref-type="fig" rid="F4">4C, D</xref>) wide, about 6.3 times longer than wide; parallel sided but slightly curved in lateral view, apex narrowly rounded, base slightly sinuate; tectum broad from apical 1/10 to middle, apex truncate; ventral surface with large opening. Endophallic spiculae complex with median endophallic spiculae slender, apically bifurcate, and straight in lateral view, with one pair of small sclerites near basal third. Gonocoxae (Fig. <xref ref-type="fig" rid="F4">4E, F</xref>) short; apex of each gonocoxa widely rounded, with five to 13 long setae along apical margin, strongly narrowed in basal 1/3, with extreme wide base. Ventrite VIII (Fig. <xref ref-type="fig" rid="F4">4G</xref>) short and well sclerotized, with several short setae along apical margin, spiculum short. Spermathecal receptaculum (Fig. <xref ref-type="fig" rid="F4">4H</xref>) slightly swollen; pump extremely slender and curved; sclerotized spermathecal duct short.</p><fig id="F4" position="float" orientation="portrait"><object-id xmlns:xlink="http://www.w3.org/1999/xlink" content-type="doi" xlink:type="simple">10.3897/zookeys.944.53099.figure4</object-id><object-id xmlns:xlink="http://www.w3.org/1999/xlink" content-type="arpha" xlink:type="simple">513FFDB8-FCEB-5394-B1D3-684DC9C5BD07</object-id><label>Figure 4.</label><caption><p>Diagnostic characters of <italic><tp:taxon-name><tp:taxon-name-part taxon-name-part-type="genus" reg="Taiwanoshaira">Taiwanoshaira</tp:taxon-name-part> <tp:taxon-name-part taxon-name-part-type="species" reg="chujoi">chujoi</tp:taxon-name-part></tp:taxon-name></italic> comb. nov. <bold>A</bold> antenna, male <bold>B</bold> antenna, female <bold>C</bold> penis, dorsal view <bold>D</bold> penis, lateral view <bold>E</bold> gonocoxae, from Tapan (達邦) <bold>F</bold> gonocoxae, from Pilu (碧綠) <bold>G</bold> abdominal ventrite VIII <bold>H</bold> spermatheca.</p></caption><graphic xmlns:xlink="http://www.w3.org/1999/xlink" xlink:href="zookeys-944-129-g004.jpg" position="float" orientation="portrait" xlink:type="simple" id="oo_426847.jpg"><uri content-type="original_file" xlink:type="simple">https://binary.pensoft.net/fig/426847</uri></graphic></fig></tp:treatment-sec><tp:treatment-sec sec-type="diagnosis" id="SECID0EPYAE"><title>Diagnosis.</title><p>Adults of <italic><tp:taxon-name><tp:taxon-name-part taxon-name-part-type="genus" reg="Taiwanoshaira">Taiwanoshaira</tp:taxon-name-part> <tp:taxon-name-part taxon-name-part-type="species" reg="chujoi">chujoi</tp:taxon-name-part></tp:taxon-name></italic> (Kimoto) comb. nov. are similar to those of <italic><tp:taxon-name><tp:taxon-name-part taxon-name-part-type="genus" reg="Taiwanoshaira">T.</tp:taxon-name-part> <tp:taxon-name-part taxon-name-part-type="species" reg="tsoui">tsoui</tp:taxon-name-part></tp:taxon-name></italic> sp. nov. based on the following shared characters: elytra smooth and lacking longitudinal ridges (Figs <xref ref-type="fig" rid="F3">3A, C–D</xref>, <xref ref-type="fig" rid="F6">6D, F</xref>) (presence of the longitudinal ridges on elytra in <italic><tp:taxon-name><tp:taxon-name-part taxon-name-part-type="genus" reg="Taiwanoshaira">T.</tp:taxon-name-part> <tp:taxon-name-part taxon-name-part-type="species" reg="taipingshanensis">taipingshanensis</tp:taxon-name-part></tp:taxon-name></italic> sp. nov. (Fig. <xref ref-type="fig" rid="F6">6A, C</xref>)), widely open procoxal cavities (Fig. <xref ref-type="fig" rid="F2">2B</xref>) (almost closed procoxal cavities (Fig. <xref ref-type="fig" rid="F2">2A</xref>) in <italic><tp:taxon-name><tp:taxon-name-part taxon-name-part-type="genus" reg="Taiwanoshaira">T.</tp:taxon-name-part> <tp:taxon-name-part taxon-name-part-type="species" reg="taipingshanensis">taipingshanensis</tp:taxon-name-part></tp:taxon-name></italic> sp. nov.), yellowish-brown legs with dark apices of femora and bases of tibiae (Figs <xref ref-type="fig" rid="F3">3</xref>, <xref ref-type="fig" rid="F6">6D–F</xref>) (entirely black legs in <italic><tp:taxon-name><tp:taxon-name-part taxon-name-part-type="genus" reg="Taiwanoshaira">T.</tp:taxon-name-part> <tp:taxon-name-part taxon-name-part-type="species" reg="taipingshanensis">taipingshanensis</tp:taxon-name-part></tp:taxon-name></italic> sp. nov. (Fig. <xref ref-type="fig" rid="F6">6A–C</xref>)), uniform protarsi I in both sexes (sexually dimorphic protarsi I in <italic><tp:taxon-name><tp:taxon-name-part taxon-name-part-type="genus" reg="Taiwanoshaira">T.</tp:taxon-name-part> <tp:taxon-name-part taxon-name-part-type="species" reg="taipingshanensis">taipingshanensis</tp:taxon-name-part></tp:taxon-name></italic> sp. nov.), tapering elytral apices in only males (Fig. <xref ref-type="fig" rid="F3">3</xref>) (tapering elytral apices of both sexes (Fig. <xref ref-type="fig" rid="F6">6A–C</xref>) in <italic><tp:taxon-name><tp:taxon-name-part taxon-name-part-type="genus" reg="Taiwanoshaira">T.</tp:taxon-name-part> <tp:taxon-name-part taxon-name-part-type="species" reg="taipingshanensis">taipingshanensis</tp:taxon-name-part></tp:taxon-name></italic> sp. nov.). <italic><tp:taxon-name><tp:taxon-name-part taxon-name-part-type="genus" reg="Taiwanoshaira">Taiwanoshaira</tp:taxon-name-part> <tp:taxon-name-part taxon-name-part-type="species" reg="chujoi">chujoi</tp:taxon-name-part></tp:taxon-name></italic> comb. nov. differs from <italic><tp:taxon-name><tp:taxon-name-part taxon-name-part-type="genus" reg="Taiwanoshaira">T.</tp:taxon-name-part> <tp:taxon-name-part taxon-name-part-type="species" reg="tsoui">tsoui</tp:taxon-name-part></tp:taxon-name></italic> sp. nov. in possessing black or blackish elytra (Fig. <xref ref-type="fig" rid="F3">3</xref>) with denser punctures in contrast to the black or blackish-brown elytra with yellowish-brown suture and margin (Fig. <xref ref-type="fig" rid="F6">6D–F</xref>) and sparser punctures of <italic><tp:taxon-name><tp:taxon-name-part taxon-name-part-type="genus" reg="Taiwanoshaira">T.</tp:taxon-name-part> <tp:taxon-name-part taxon-name-part-type="species" reg="tsoui">tsoui</tp:taxon-name-part></tp:taxon-name></italic> sp. nov. In addition, most genitalic characters of this species are diagnostic, including the slightly curved penis (Fig. <xref ref-type="fig" rid="F4">4C, D</xref>) (moderately curved (Fig. <xref ref-type="fig" rid="F8">8C, D</xref>) in <italic><tp:taxon-name><tp:taxon-name-part taxon-name-part-type="genus" reg="Taiwanoshaira">T.</tp:taxon-name-part> <tp:taxon-name-part taxon-name-part-type="species" reg="tsoui">tsoui</tp:taxon-name-part></tp:taxon-name></italic> sp. nov.), wider base of gonocoxae (Fig. <xref ref-type="fig" rid="F4">4E–F</xref>) (narrower base of gonocoxae (Fig. <xref ref-type="fig" rid="F8">8M, N</xref>) in <italic><tp:taxon-name><tp:taxon-name-part taxon-name-part-type="genus" reg="Taiwanoshaira">T.</tp:taxon-name-part> <tp:taxon-name-part taxon-name-part-type="species" reg="tsoui">tsoui</tp:taxon-name-part></tp:taxon-name></italic> sp. nov.), and longer, slender spermathecal pump (Fig. <xref ref-type="fig" rid="F4">4H</xref>) (shorter, wider spermathecal pump (Fig. <xref ref-type="fig" rid="F8">8Q</xref>) in <italic><tp:taxon-name><tp:taxon-name-part taxon-name-part-type="genus" reg="Taiwanoshaira">T.</tp:taxon-name-part> <tp:taxon-name-part taxon-name-part-type="species" reg="tsoui">tsoui</tp:taxon-name-part></tp:taxon-name></italic> sp. nov.).</p></tp:treatment-sec><tp:treatment-sec sec-type="host" id="SECID0EM6AE"><title>Host plants.</title><p>Probably some species of moss, currently unknown (Fig. <xref ref-type="fig" rid="F1">1B</xref>).</p></tp:treatment-sec><tp:treatment-sec sec-type="distribution" id="SECID0EW6AE"><title>Distribution.</title><p>South and central Taiwan (Fig. <xref ref-type="fig" rid="F5">5</xref>). This species is sympatric with <italic><tp:taxon-name><tp:taxon-name-part taxon-name-part-type="genus" reg="Taiwanoshaira">T.</tp:taxon-name-part> <tp:taxon-name-part taxon-name-part-type="species" reg="tsoui">tsoui</tp:taxon-name-part></tp:taxon-name></italic> sp. nov. at Meifeng (梅峰).</p><fig id="F5" position="float" orientation="portrait"><object-id xmlns:xlink="http://www.w3.org/1999/xlink" content-type="doi" xlink:type="simple">10.3897/zookeys.944.53099.figure5</object-id><object-id xmlns:xlink="http://www.w3.org/1999/xlink" content-type="arpha" xlink:type="simple">16AC320E-D27D-5206-A9BC-8CD3D176A16E</object-id><label>Figure 5.</label><caption><p>Distribution map of <italic><tp:taxon-name><tp:taxon-name-part taxon-name-part-type="genus" reg="Taiwanoshaira">Taiwanoshaira</tp:taxon-name-part></tp:taxon-name></italic> species, solid line: 1000 m, broken line: 2000 m. <bold>Blue Dots</bold><italic><tp:taxon-name><tp:taxon-name-part taxon-name-part-type="genus" reg="Taiwanoshaira">T.</tp:taxon-name-part> <tp:taxon-name-part taxon-name-part-type="species" reg="chujoi">chujoi</tp:taxon-name-part></tp:taxon-name></italic> comb. nov. <bold>Red Dots</bold><italic><tp:taxon-name><tp:taxon-name-part taxon-name-part-type="genus" reg="Taiwanoshaira">T.</tp:taxon-name-part> <tp:taxon-name-part taxon-name-part-type="species" reg="tsoui">tsoui</tp:taxon-name-part></tp:taxon-name></italic> sp. nov. <bold>Green Dots</bold><italic><tp:taxon-name><tp:taxon-name-part taxon-name-part-type="genus" reg="Taiwanoshaira">T.</tp:taxon-name-part> <tp:taxon-name-part taxon-name-part-type="species" reg="taipingshanensis">taipingshanensis</tp:taxon-name-part></tp:taxon-name></italic> sp. nov.</p></caption><graphic xmlns:xlink="http://www.w3.org/1999/xlink" xlink:href="zookeys-944-129-g005.jpg" position="float" orientation="portrait" xlink:type="simple" id="oo_426848.jpg"><uri content-type="original_file" xlink:type="simple">https://binary.pensoft.net/fig/426848</uri></graphic></fig></tp:treatment-sec><tp:treatment-sec><!--Section generated to contain objects referenced in tp:taxon-treatment.--><fig id="F6" position="float" orientation="portrait"><object-id xmlns:xlink="http://www.w3.org/1999/xlink" content-type="doi" xlink:type="simple">10.3897/zookeys.944.53099.figure6</object-id><object-id xmlns:xlink="http://www.w3.org/1999/xlink" content-type="arpha" xlink:type="simple">7DA33305-BBA2-5487-AC4E-09B489025778</object-id><label>Figure 6.</label><caption><p>Habitus of <italic><tp:taxon-name><tp:taxon-name-part taxon-name-part-type="genus" reg="Taiwanoshaira">Taiwanoshaira</tp:taxon-name-part> <tp:taxon-name-part taxon-name-part-type="species" reg="taipingshanensis">taipingshanensis</tp:taxon-name-part></tp:taxon-name></italic> sp. nov. and <italic><tp:taxon-name><tp:taxon-name-part taxon-name-part-type="genus" reg="Taiwanoshaira">T.</tp:taxon-name-part> <tp:taxon-name-part taxon-name-part-type="species" reg="tsoui">tsoui</tp:taxon-name-part></tp:taxon-name></italic> sp. nov. <bold>A</bold><italic><tp:taxon-name><tp:taxon-name-part taxon-name-part-type="genus" reg="Taiwanoshaira">T.</tp:taxon-name-part> <tp:taxon-name-part taxon-name-part-type="species" reg="taipingshanensis">taipingshanensis</tp:taxon-name-part></tp:taxon-name></italic> sp. nov., male, dorsal view <bold>B</bold> same, ventral view <bold>C</bold> same, female, dorsal view <bold>D</bold><italic><tp:taxon-name><tp:taxon-name-part taxon-name-part-type="genus" reg="Taiwanoshaira">T.</tp:taxon-name-part> <tp:taxon-name-part taxon-name-part-type="species" reg="tsoui">tsoui</tp:taxon-name-part></tp:taxon-name></italic> sp. nov., male, dorsal view <bold>E</bold> same, ventral view <bold>F</bold> same, female, dorsal view.</p></caption><graphic xmlns:xlink="http://www.w3.org/1999/xlink" xlink:href="zookeys-944-129-g006.jpg" position="float" orientation="portrait" xlink:type="simple" id="oo_426849.jpg"><uri content-type="original_file" xlink:type="simple">https://binary.pensoft.net/fig/426849</uri></graphic></fig><fig id="F2" position="float" orientation="portrait"><object-id xmlns:xlink="http://www.w3.org/1999/xlink" content-type="doi" xlink:type="simple">10.3897/zookeys.944.53099.figure2</object-id><object-id xmlns:xlink="http://www.w3.org/1999/xlink" content-type="arpha" xlink:type="simple">062D5E1F-A459-51E7-948A-CC769CC02283</object-id><label>Figure 2.</label><caption><p>Generic characters for <italic><tp:taxon-name><tp:taxon-name-part taxon-name-part-type="genus" reg="Taiwanoshaira">Taiwanoshaira</tp:taxon-name-part></tp:taxon-name></italic>. <bold>A</bold> prothorax, ventral view, <italic><tp:taxon-name><tp:taxon-name-part taxon-name-part-type="genus" reg="Taiwanoshaira">T.</tp:taxon-name-part> <tp:taxon-name-part taxon-name-part-type="species" reg="taipingshanensis">taipingshanensis</tp:taxon-name-part></tp:taxon-name></italic> sp. nov. <bold>B</bold> prothorax, ventral view, <italic><tp:taxon-name><tp:taxon-name-part taxon-name-part-type="genus" reg="Taiwanoshaira">T.</tp:taxon-name-part> <tp:taxon-name-part taxon-name-part-type="species" reg="tsoui">tsoui</tp:taxon-name-part></tp:taxon-name></italic> sp. nov. <bold>C</bold> last two abdominal ventrites, dorsal view, male, <italic><tp:taxon-name><tp:taxon-name-part taxon-name-part-type="genus" reg="Taiwanoshaira">T.</tp:taxon-name-part> <tp:taxon-name-part taxon-name-part-type="species" reg="tsoui">tsoui</tp:taxon-name-part></tp:taxon-name></italic> sp. nov. <bold>D</bold> elytron, ventral view, <italic><tp:taxon-name><tp:taxon-name-part taxon-name-part-type="genus" reg="Taiwanoshaira">T.</tp:taxon-name-part> <tp:taxon-name-part taxon-name-part-type="species" reg="tsoui">tsoui</tp:taxon-name-part></tp:taxon-name></italic> sp. nov.</p></caption><graphic xmlns:xlink="http://www.w3.org/1999/xlink" xlink:href="zookeys-944-129-g002.jpg" position="float" orientation="portrait" xlink:type="simple" id="oo_426845.jpg"><uri content-type="original_file" xlink:type="simple">https://binary.pensoft.net/fig/426845</uri></graphic></fig><fig id="F8" position="float" orientation="portrait"><object-id xmlns:xlink="http://www.w3.org/1999/xlink" content-type="doi" xlink:type="simple">10.3897/zookeys.944.53099.figure8</object-id><object-id xmlns:xlink="http://www.w3.org/1999/xlink" content-type="arpha" xlink:type="simple">C9B63F5E-2172-5090-8D28-9F45C3A799A2</object-id><label>Figure 8.</label><caption><p>Diagnostic characters of <italic><tp:taxon-name><tp:taxon-name-part taxon-name-part-type="genus" reg="Taiwanoshaira">Taiwanoshaira</tp:taxon-name-part> <tp:taxon-name-part taxon-name-part-type="species" reg="tsoui">tsoui</tp:taxon-name-part></tp:taxon-name></italic> sp. nov. <bold>A</bold> antenna, male <bold>B</bold> antenna, female <bold>C</bold> penis, dorsal view <bold>D</bold> penis, lateral view <bold>E</bold> endophallic sclerites, from Meifeng (梅峰), dorsal view <bold>F</bold> ditto, lateral view <bold>G</bold> same, from Peitungyanshan (北東眼山), dorsal <bold>H</bold> ditto, lateral view <bold>I</bold> samel, from Tahsuehshan (大雪山), <bold>J</bold> ditto, laeral view <bold>K</bold> same, form Taipingshan (太平山), dorsal <bold>L</bold> ditto, lateral view <bold>M</bold> gonocoxae, from Hsiaofengkou (小風口) <bold>N</bold> same, from Taipingshan (太平山) <bold>O</bold> abdominal ventrite VIII, from Peitungyanshan (北東眼山) <bold>P</bold> same, from Taipingshan (太平山) <bold>Q</bold> spermatheca.</p></caption><graphic xmlns:xlink="http://www.w3.org/1999/xlink" xlink:href="zookeys-944-129-g008.jpg" position="float" orientation="portrait" xlink:type="simple" id="oo_426851.jpg"><uri content-type="original_file" xlink:type="simple">https://binary.pensoft.net/fig/426851</uri></graphic></fig><fig id="F1" position="float" orientation="portrait"><object-id xmlns:xlink="http://www.w3.org/1999/xlink" content-type="doi" xlink:type="simple">10.3897/zookeys.944.53099.figure1</object-id><object-id xmlns:xlink="http://www.w3.org/1999/xlink" content-type="arpha" xlink:type="simple">B31AEA16-2CF2-5E02-85F0-0468C1578E50</object-id><label>Figure 1.</label><caption><p>Habitat photographs. <bold>A</bold> microhabitat for <italic><tp:taxon-name><tp:taxon-name-part taxon-name-part-type="genus" reg="Taiwanoshaira">Taiwanoshaira</tp:taxon-name-part> <tp:taxon-name-part taxon-name-part-type="species" reg="taipingshanensis">taipingshanensis</tp:taxon-name-part></tp:taxon-name></italic> sp. nov. and <italic><tp:taxon-name><tp:taxon-name-part taxon-name-part-type="genus" reg="Taiwanoshaira">T.</tp:taxon-name-part> <tp:taxon-name-part taxon-name-part-type="species" reg="tsoui">tsoui</tp:taxon-name-part></tp:taxon-name></italic> sp. nov. at Yuanyang Lake (鴛鴦湖) <bold>B</bold> active adults of <italic><tp:taxon-name><tp:taxon-name-part taxon-name-part-type="genus" reg="Taiwanoshaira">T.</tp:taxon-name-part> <tp:taxon-name-part taxon-name-part-type="species" reg="chujoi">chujoi</tp:taxon-name-part></tp:taxon-name></italic> comb. nov. inside moss cushions at Pilu (畢祿) <bold>C</bold> adult of <italic><tp:taxon-name><tp:taxon-name-part taxon-name-part-type="genus" reg="Taiwanoshaira">T.</tp:taxon-name-part> <tp:taxon-name-part taxon-name-part-type="species" reg="taipingshanensis">taipingshanensis</tp:taxon-name-part></tp:taxon-name></italic> sp. nov. feeding on leaves of <italic><tp:taxon-name><tp:taxon-name-part taxon-name-part-type="genus" reg="Plagiomnium">Plagiomnium</tp:taxon-name-part> <tp:taxon-name-part taxon-name-part-type="species" reg="vesicatum">vesicatum</tp:taxon-name-part></tp:taxon-name></italic> at Yuanyang Lake (鴛鴦湖) <bold>D</bold> adults of <italic><tp:taxon-name><tp:taxon-name-part taxon-name-part-type="genus" reg="Taiwanoshaira">T.</tp:taxon-name-part> <tp:taxon-name-part taxon-name-part-type="species" reg="taipingshanensis">taipingshanensis</tp:taxon-name-part></tp:taxon-name></italic> sp. nov. mating at Yuanyang Lake (鴛鴦湖) <bold>E</bold> adult of <italic><tp:taxon-name><tp:taxon-name-part taxon-name-part-type="genus" reg="Taiwanoshaira">T.</tp:taxon-name-part> <tp:taxon-name-part taxon-name-part-type="species" reg="tsoui">tsoui</tp:taxon-name-part></tp:taxon-name></italic> sp. nov. at Hsiaofengkou (小風口) <bold>F</bold> adult of <italic><tp:taxon-name><tp:taxon-name-part taxon-name-part-type="genus" reg="Taiwanoshaira">T.</tp:taxon-name-part> <tp:taxon-name-part taxon-name-part-type="species" reg="tsoui">tsoui</tp:taxon-name-part></tp:taxon-name></italic> sp. nov. at Meifeng (梅峰).</p></caption><graphic xmlns:xlink="http://www.w3.org/1999/xlink" xlink:href="zookeys-944-129-g001.jpg" position="float" orientation="portrait" xlink:type="simple" id="oo_426844.jpg"><uri content-type="original_file" xlink:type="simple">https://binary.pensoft.net/fig/426844</uri></graphic></fig></tp:treatment-sec></tp:taxon-treatment>
