# Supplementary material for: Taiwanoshaira Lee & Beenen, a new genus and first record of moss-inhabiting Galerucinaesensu stricto (Coleoptera, Chrysomelidae) from Taiwan
Source: Zookeys. 2020 Jun 30;944:129–46. doi: 10.3897/zookeys.944.53099 (PMC7340628; doi:10.3897/zookeys.944.53099)
Supplement: XML Treatment for Taiwanoshaira tsoui [file zookeys.944.53099-treatment4.xml]

<!DOCTYPE tp:taxon-treatment
  PUBLIC "-//TaxonX//DTD Taxonomic Treatment Publishing DTD v0 20100105//EN" "tax-treatment-NSO.dtd">
<tp:taxon-treatment xmlns:tp="http://www.plazi.org/taxpub"><tp:treatment-meta><kwd-group><label>Taxon classification</label><kwd><named-content xmlns:xlink="http://www.w3.org/1999/xlink" content-type="kingdom">Animalia</named-content></kwd><kwd><named-content xmlns:xlink="http://www.w3.org/1999/xlink" content-type="order">Coleoptera</named-content></kwd><kwd><named-content xmlns:xlink="http://www.w3.org/1999/xlink" content-type="family">Chrysomelidae</named-content></kwd></kwd-group><mixed-citation publication-type="journal"><person-group><name><surname>Lee</surname><given-names>Chi-Feng</given-names></name><name><surname>Beenen</surname><given-names>Ron</given-names></name></person-group><article-title><italic><tp:taxon-name><tp:taxon-name-part taxon-name-part-type="genus" reg="Taiwanoshaira">Taiwanoshaira</tp:taxon-name-part></tp:taxon-name></italic> Lee &amp; Beenen, a new genus and first record of moss-inhabiting <tp:taxon-name><tp:taxon-name-part taxon-name-part-type="subfamily">Galerucinae</tp:taxon-name-part></tp:taxon-name><italic>sensu stricto</italic> (<tp:taxon-name><tp:taxon-name-part taxon-name-part-type="order">Coleoptera</tp:taxon-name-part></tp:taxon-name>, <tp:taxon-name><tp:taxon-name-part taxon-name-part-type="family">Chrysomelidae</tp:taxon-name-part></tp:taxon-name>) from Taiwan</article-title><source>Zookeys</source><day>30</day><month>6</month><year>2020</year><volume>944</volume><fpage>129</fpage><lpage>146</lpage><pub-id pub-id-type="doi">10.3897/zookeys.944.53099</pub-id></mixed-citation></tp:treatment-meta><tp:nomenclature><tp:taxon-name><object-id xmlns:xlink="http://www.w3.org/1999/xlink" content-type="arpha" xlink:type="simple">9E8866E4-A7FD-5B04-87C2-231B2E656289</object-id>
                <tp:taxon-name-part taxon-name-part-type="genus" reg="Taiwanoshaira">Taiwanoshaira</tp:taxon-name-part>
                <tp:taxon-name-part taxon-name-part-type="species" reg="tsoui">tsoui</tp:taxon-name-part>
                <object-id xmlns:xlink="http://www.w3.org/1999/xlink" content-type="zoobank" xlink:type="simple">http://zoobank.org/8B744065-FF3A-41D4-ADD4-9952A41D0D7F</object-id>
              </tp:taxon-name><tp:taxon-status xmlns:xlink="http://www.w3.org/1999/xlink" xlink:type="simple">sp. nov.</tp:taxon-status><xref ref-type="fig" rid="F6">Figures 6D–F</xref><xref ref-type="fig" rid="F8">, 8</xref></tp:nomenclature><tp:treatment-sec sec-type="Types" id="SECID0EBQAG"><title>Types</title><p><bold>(<italic>N</italic> = 54). <italic>Holotype</italic></bold> ♂ (TARI): Taiwan. Nantou: Hsiaofengkou (小風口), 9.VIII.2012, leg. C.-F. Lee. <bold><italic>Paratypes.</italic></bold> 14♂♂, 21♀♀ (12♂♂, 19♀♀TARI; 2♂♂, 2♀♀: <abbrev xmlns:xlink="http://www.w3.org/1999/xlink" xlink:title="Ron Beenen collection, Nieuwegein, The Netherlands" id="ABBRID0EQQAG" xlink:type="simple">RBCN</abbrev>), same data as holotype; 7♂♂, 6♀♀ (TARI), same but with “leg. T.-H. Lee”; 2♂♂, 2♀♀ (TARI), same locality, 29.VII.2014, leg. C.-F. Lee; 1♀ (<abbrev xmlns:xlink="http://www.w3.org/1999/xlink" content-type="institution" xlink:title="National Museum of Natural Science, Taichung, Taiwan" id="ABBRID0EUQAG" xlink:type="simple">NMNS</abbrev>), same locality, 23.VI.–24.VIII.2009, leg. W. T. Yang &amp; K. W. Huang; 1♂, 3♀♀ (<abbrev xmlns:xlink="http://www.w3.org/1999/xlink" content-type="institution" xlink:title="National Museum of Natural Science, Taichung, Taiwan" id="ABBRID0EZQAG" xlink:type="simple">NMNS</abbrev>), same locality, 24.VIII.–24.IX.2009, leg. W. T. Yang &amp; K. W. Huang; Ilan: 2♂♂, 1♀ (TARI), Taipingshan (太平山), 5.VIII.2015, leg. Y.-T. Chung; 1♀ (TARI), Yuanyanghu (鴛鴦湖), 19.VIII.2010, leg. S.-S. Li; Nantou: 1♀ (TARI), Meifeng (梅峰), 11.VI.2014, leg. C.-F. Lee; 1♂ (TARI), same locality, 29.VII.2014, leg. C.-F. Lee; 9♂♂, 2♀♀ (TARI), Peitungyanshan (北東眼山), 3.VII.2014, leg. C.-F. Lee; Taichung: 8♂♂, 4♀♀ (TARI), Tahsuehshan (大雪山), 2.VIII.2019, leg. B.-X. Guo.</p></tp:treatment-sec><tp:treatment-sec sec-type="description" id="SECID0E5QAG"><title>Description.</title><p>Length 4.1–4.8 mm, width 2.5–2.9 mm. General color dark brown or blackish-brown (Fig. <xref ref-type="fig" rid="F6">6D–F</xref>); each antennomere basally paler; margins of pronotum and elytra, including suture yellowish-brown; legs yellowish-brown but apices of femora and bases of tibiae dark brown. Antennae (Fig. <xref ref-type="fig" rid="F8">8A</xref>) filiform in males, ratio of lengths of antennomeres I to XI 1.0 : 0.5 : 0.5 : 0.5 : 0.5 : 0.6 : 0.7 : 0.6 : 0.6 : 0.6 : 0.7; ratios of lengths to widths from antennomeres I to XI 3.3 : 2.2 : 2.3 : 2.2 : 2.5 : 2.7 : 3.1 : 2.8 : 2.8 : 2.7 : 3.2; similar in females, ratio of lengths of antennomeres I to XI (Fig. <xref ref-type="fig" rid="F8">8B</xref>) 1.0 : 0.5 : 0.5 : 0.5 : 0.5 : 0.5 : 0.5 : 0.5 : 0.5 : 0.5 : 0.7; ratios of lengths to widths from antennomeres I to XI 3.2 : 2.1 : 2.0 : 2.4 : 2.5 : 2.7 : 2.6 : 2.4 : 2.4 : 2.4 : 2.7. Pronotum 1.63–1.68 times wider than long; lateral margins moderately rounded; disc with fine punctures bearing tiny setae. Procoxal cavities widely open. Elytra 1.17–1.26 times longer than wide; disc with sparse, confused, fine punctures; apices tapering in males, but widely rounded in females. Protarsomeres I not sexually dimorphic. Penis (Fig. <xref ref-type="fig" rid="F8">8C, D</xref>) wide, about 5.6 times longer than wide; parallel sided and moderately curved in lateral view, apex narrowly rounded, base with shallow median notch; tectum broad from apical 1/6 to middle, apex truncate; ventral surface with large opening. Endophallic spiculae complex with median endophallic spiculae extremely slender, apically curved in lateral view; with one pair of small sclerites near base. Gonocoxae (Fig. <xref ref-type="fig" rid="F8">8M, N</xref>) short; apex of each gonocoxa widely rounded, with eight to 11 long setae along apical margin, basally narrowed. Ventrite VIII (Fig. <xref ref-type="fig" rid="F8">8O, P</xref>) short and well sclerotized, with several short setae along apical margin, spiculum short. Spermathecal receptaculum (Fig. <xref ref-type="fig" rid="F8">8Q</xref>) swollen; pump slender and curved; sclerotized spermathecal duct short.</p><fig id="F8" position="float" orientation="portrait"><object-id xmlns:xlink="http://www.w3.org/1999/xlink" content-type="doi" xlink:type="simple">10.3897/zookeys.944.53099.figure8</object-id><object-id xmlns:xlink="http://www.w3.org/1999/xlink" content-type="arpha" xlink:type="simple">C9B63F5E-2172-5090-8D28-9F45C3A799A2</object-id><label>Figure 8.</label><caption><p>Diagnostic characters of <italic><tp:taxon-name><tp:taxon-name-part taxon-name-part-type="genus" reg="Taiwanoshaira">Taiwanoshaira</tp:taxon-name-part> <tp:taxon-name-part taxon-name-part-type="species" reg="tsoui">tsoui</tp:taxon-name-part></tp:taxon-name></italic> sp. nov. <bold>A</bold> antenna, male <bold>B</bold> antenna, female <bold>C</bold> penis, dorsal view <bold>D</bold> penis, lateral view <bold>E</bold> endophallic sclerites, from Meifeng (梅峰), dorsal view <bold>F</bold> ditto, lateral view <bold>G</bold> same, from Peitungyanshan (北東眼山), dorsal <bold>H</bold> ditto, lateral view <bold>I</bold> samel, from Tahsuehshan (大雪山), <bold>J</bold> ditto, laeral view <bold>K</bold> same, form Taipingshan (太平山), dorsal <bold>L</bold> ditto, lateral view <bold>M</bold> gonocoxae, from Hsiaofengkou (小風口) <bold>N</bold> same, from Taipingshan (太平山) <bold>O</bold> abdominal ventrite VIII, from Peitungyanshan (北東眼山) <bold>P</bold> same, from Taipingshan (太平山) <bold>Q</bold> spermatheca.</p></caption><graphic xmlns:xlink="http://www.w3.org/1999/xlink" xlink:href="zookeys-944-129-g008.jpg" position="float" orientation="portrait" xlink:type="simple" id="oo_426851.jpg"><uri content-type="original_file" xlink:type="simple">https://binary.pensoft.net/fig/426851</uri></graphic></fig></tp:treatment-sec><tp:treatment-sec sec-type="variation" id="SECID0E1TAG"><title>Variation.</title><p>Specimens from Hsiaofengkou (小風口) have paler bodies and shorter antenna than others. The endophallic spiculae complexes are variable among localities: subbases of endophallic spiculae are shorter and wider in specimens from Meifeng (梅峰) (Fig. <xref ref-type="fig" rid="F8">8E, F</xref>); similar to those from Meifeng but with a median membranous area and straight apex in specimens from Peitungyanshan (北東眼山) (Fig. <xref ref-type="fig" rid="F8">8G, H</xref>); similar to those in Peitungyangshan, but with bifurcate apices in specimens from Tahsuehshan (大雪山) (Fig. <xref ref-type="fig" rid="F8">8I, J</xref>); specimens from Taipingshan (太平山) (Fig. <xref ref-type="fig" rid="F8">8K, L</xref>) possess more slender median endophallic spiculae than those from Hsiaofengkou and shorter more truncate apices. Females from Hsiaofengkou have gradually narrowed bases of the gonocoxae (Fig. <xref ref-type="fig" rid="F8">8M</xref>) that differ from those with strongly narrowed bases in others (Fig. <xref ref-type="fig" rid="F8">8N</xref>). Females from Taipingshan have narrower apices of abdominal ventrites VIII (Fig. <xref ref-type="fig" rid="F8">8P</xref>) than others (Fig. <xref ref-type="fig" rid="F8">8O</xref>). It raises the question whether such variations of endophallic spiculae complexes at different localities indicate interspecific differentiation since endophallic sclerites are usually very consistent within a species. The problem needs further study by collecting more material from additional localities and combined with molecular study.</p></tp:treatment-sec><tp:treatment-sec sec-type="diagnosis" id="SECID0EAVAG"><title>Diagnosis.</title><p>Adults of <italic><tp:taxon-name><tp:taxon-name-part taxon-name-part-type="genus" reg="Taiwanoshaira">T.</tp:taxon-name-part> <tp:taxon-name-part taxon-name-part-type="species" reg="tsoui">tsoui</tp:taxon-name-part></tp:taxon-name></italic> sp. nov. are similar to those of <italic><tp:taxon-name><tp:taxon-name-part taxon-name-part-type="genus" reg="Taiwanoshaira">T.</tp:taxon-name-part> <tp:taxon-name-part taxon-name-part-type="species" reg="chujoi">chujoi</tp:taxon-name-part></tp:taxon-name></italic> (Kimoto) comb. nov. in sharing the following characters: elytra smooth and lacking longitudinal ridges (Figs <xref ref-type="fig" rid="F3">3A, C, D, F</xref>; <xref ref-type="fig" rid="F6">6D, F</xref>) (presence of the longitudinal ridges on elytra (Fig. <xref ref-type="fig" rid="F6">6A, C</xref>) in <italic><tp:taxon-name><tp:taxon-name-part taxon-name-part-type="genus" reg="Taiwanoshaira">T.</tp:taxon-name-part> <tp:taxon-name-part taxon-name-part-type="species" reg="taipingshanensis">taipingshanensis</tp:taxon-name-part></tp:taxon-name></italic> sp. nov.), widely open procoxal cavities (Fig. <xref ref-type="fig" rid="F2">2B</xref>) (almost closed procoxal cavities (Fig. <xref ref-type="fig" rid="F2">2A</xref>) in <italic><tp:taxon-name><tp:taxon-name-part taxon-name-part-type="genus" reg="Taiwanoshaira">T.</tp:taxon-name-part> <tp:taxon-name-part taxon-name-part-type="species" reg="taipingshanensis">taipingshanensis</tp:taxon-name-part></tp:taxon-name></italic> sp. nov.), yellowish-brown legs with dark apices of femora and bases of tibiae (Figs <xref ref-type="fig" rid="F3">3</xref>, <xref ref-type="fig" rid="F6">6D–F</xref>) (entirely black legs (Fig. <xref ref-type="fig" rid="F6">6A–C</xref>) in <italic><tp:taxon-name><tp:taxon-name-part taxon-name-part-type="genus" reg="Taiwanoshaira">T.</tp:taxon-name-part> <tp:taxon-name-part taxon-name-part-type="species" reg="taipingshanensis">taipingshanensis</tp:taxon-name-part></tp:taxon-name></italic> sp. nov.), uniform protarsi I in both sexes (sexually dimorphic protarsi I in <italic><tp:taxon-name><tp:taxon-name-part taxon-name-part-type="genus" reg="Taiwanoshaira">T.</tp:taxon-name-part> <tp:taxon-name-part taxon-name-part-type="species" reg="taipingshanensis">taipingshanensis</tp:taxon-name-part></tp:taxon-name></italic> sp. nov.), tapering elytra apices only in males (Figs <xref ref-type="fig" rid="F3">3</xref>, <xref ref-type="fig" rid="F6">6D–F</xref>) (tapering elytral apices of both sexes (Fig. <xref ref-type="fig" rid="F6">6A–C</xref>) in <italic><tp:taxon-name><tp:taxon-name-part taxon-name-part-type="genus" reg="Taiwanoshaira">T.</tp:taxon-name-part> <tp:taxon-name-part taxon-name-part-type="species" reg="taipingshanensis">taipingshanensis</tp:taxon-name-part></tp:taxon-name></italic> sp. nov.). Adults of <italic><tp:taxon-name><tp:taxon-name-part taxon-name-part-type="genus" reg="Taiwanoshaira">T.</tp:taxon-name-part> <tp:taxon-name-part taxon-name-part-type="species" reg="tsoui">tsoui</tp:taxon-name-part></tp:taxon-name></italic> sp. nov. differ from those of <italic><tp:taxon-name><tp:taxon-name-part taxon-name-part-type="genus" reg="Taiwanoshaira">T.</tp:taxon-name-part> <tp:taxon-name-part taxon-name-part-type="species" reg="chujoi">chujoi</tp:taxon-name-part></tp:taxon-name></italic> comb. nov. by possessing yellowish-brown sutures and margins with black or blackish-brown elytra having punctures more sparse (Fig. <xref ref-type="fig" rid="F6">6D, F</xref>), in contrast to black or blackish elytra (Fig. <xref ref-type="fig" rid="F3">3A, C</xref>) with denser punctures in <italic><tp:taxon-name><tp:taxon-name-part taxon-name-part-type="genus" reg="Taiwanoshaira">T.</tp:taxon-name-part> <tp:taxon-name-part taxon-name-part-type="species" reg="chujoi">chujoi</tp:taxon-name-part></tp:taxon-name></italic> comb. nov. In addition, most genitalic characters of this species are diagnostic, including moderately curved penis (Fig. <xref ref-type="fig" rid="F8">8C, D</xref>) (slightly curved (Fig. <xref ref-type="fig" rid="F4">4C, D</xref>) in <italic><tp:taxon-name><tp:taxon-name-part taxon-name-part-type="genus" reg="Taiwanoshaira">T.</tp:taxon-name-part> <tp:taxon-name-part taxon-name-part-type="species" reg="chujoi">chujoi</tp:taxon-name-part></tp:taxon-name></italic> comb. nov.), narrower base of gonocoxae (Fig. <xref ref-type="fig" rid="F8">8M, N</xref>) (wider base of gonocoxae (Fig. <xref ref-type="fig" rid="F4">4E, F</xref>) in <italic><tp:taxon-name><tp:taxon-name-part taxon-name-part-type="genus" reg="Taiwanoshaira">T.</tp:taxon-name-part> <tp:taxon-name-part taxon-name-part-type="species" reg="chujoi">chujoi</tp:taxon-name-part></tp:taxon-name></italic> comb. nov.), and shorter spermathecal pump (Fig. <xref ref-type="fig" rid="F8">8Q</xref>) (much longer pump (Fig. <xref ref-type="fig" rid="F4">4H</xref>) in <italic><tp:taxon-name><tp:taxon-name-part taxon-name-part-type="genus" reg="Taiwanoshaira">T.</tp:taxon-name-part> <tp:taxon-name-part taxon-name-part-type="species" reg="chujoi">chujoi</tp:taxon-name-part></tp:taxon-name></italic> comb. nov.).</p></tp:treatment-sec><tp:treatment-sec sec-type="Food plants" id="SECID0EB3AG"><title>Food plants.</title><p>Probably some species of moss, currently unknown (Fig. <xref ref-type="fig" rid="F1">1E, F</xref>).</p></tp:treatment-sec><tp:treatment-sec sec-type="etymology" id="SECID0EL3AG"><title>Etymology.</title><p>This new species is dedicated to Mei-Hua Tsou, a member of <abbrev xmlns:xlink="http://www.w3.org/1999/xlink" xlink:title="The Taiwan Chrysomelid Research Team" id="ABBRID0ER3AG" xlink:type="simple">TCRT</abbrev> and the first to collect this new species.</p></tp:treatment-sec><tp:treatment-sec sec-type="distribution" id="SECID0EV3AG"><title>Distribution.</title><p>Northern and central Taiwan (Fig. <xref ref-type="fig" rid="F5">5</xref>). It is sympatric with <italic><tp:taxon-name><tp:taxon-name-part taxon-name-part-type="genus" reg="Taiwanoshaira">T.</tp:taxon-name-part> <tp:taxon-name-part taxon-name-part-type="species" reg="taipingshanensis">taipingshanensis</tp:taxon-name-part></tp:taxon-name></italic> sp. nov. at Yuanyanahu (鴛鴦湖) and Taipingshan (太平山), and with <italic><tp:taxon-name><tp:taxon-name-part taxon-name-part-type="genus" reg="Taiwanoshaira">T.</tp:taxon-name-part> <tp:taxon-name-part taxon-name-part-type="species" reg="chujoi">chujoi</tp:taxon-name-part></tp:taxon-name></italic> comb. nov. at Meifeng (梅峰).</p></tp:treatment-sec><tp:treatment-sec><!--Section generated to contain objects referenced in tp:taxon-treatment.--><fig id="F6" position="float" orientation="portrait"><object-id xmlns:xlink="http://www.w3.org/1999/xlink" content-type="doi" xlink:type="simple">10.3897/zookeys.944.53099.figure6</object-id><object-id xmlns:xlink="http://www.w3.org/1999/xlink" content-type="arpha" xlink:type="simple">7DA33305-BBA2-5487-AC4E-09B489025778</object-id><label>Figure 6.</label><caption><p>Habitus of <italic><tp:taxon-name><tp:taxon-name-part taxon-name-part-type="genus" reg="Taiwanoshaira">Taiwanoshaira</tp:taxon-name-part> <tp:taxon-name-part taxon-name-part-type="species" reg="taipingshanensis">taipingshanensis</tp:taxon-name-part></tp:taxon-name></italic> sp. nov. and <italic><tp:taxon-name><tp:taxon-name-part taxon-name-part-type="genus" reg="Taiwanoshaira">T.</tp:taxon-name-part> <tp:taxon-name-part taxon-name-part-type="species" reg="tsoui">tsoui</tp:taxon-name-part></tp:taxon-name></italic> sp. nov. <bold>A</bold><italic><tp:taxon-name><tp:taxon-name-part taxon-name-part-type="genus" reg="Taiwanoshaira">T.</tp:taxon-name-part> <tp:taxon-name-part taxon-name-part-type="species" reg="taipingshanensis">taipingshanensis</tp:taxon-name-part></tp:taxon-name></italic> sp. nov., male, dorsal view <bold>B</bold> same, ventral view <bold>C</bold> same, female, dorsal view <bold>D</bold><italic><tp:taxon-name><tp:taxon-name-part taxon-name-part-type="genus" reg="Taiwanoshaira">T.</tp:taxon-name-part> <tp:taxon-name-part taxon-name-part-type="species" reg="tsoui">tsoui</tp:taxon-name-part></tp:taxon-name></italic> sp. nov., male, dorsal view <bold>E</bold> same, ventral view <bold>F</bold> same, female, dorsal view.</p></caption><graphic xmlns:xlink="http://www.w3.org/1999/xlink" xlink:href="zookeys-944-129-g006.jpg" position="float" orientation="portrait" xlink:type="simple" id="oo_426849.jpg"><uri content-type="original_file" xlink:type="simple">https://binary.pensoft.net/fig/426849</uri></graphic></fig><fig id="F3" position="float" orientation="portrait"><object-id xmlns:xlink="http://www.w3.org/1999/xlink" content-type="doi" xlink:type="simple">10.3897/zookeys.944.53099.figure3</object-id><object-id xmlns:xlink="http://www.w3.org/1999/xlink" content-type="arpha" xlink:type="simple">9569B41F-0F5B-5BCC-B12B-38618D0C8F35</object-id><label>Figure 3.</label><caption><p>Habitus of <italic><tp:taxon-name><tp:taxon-name-part taxon-name-part-type="genus" reg="Taiwanoshaira">Taiwanoshaira</tp:taxon-name-part> <tp:taxon-name-part taxon-name-part-type="species" reg="chujoi">chujoi</tp:taxon-name-part></tp:taxon-name></italic> comb. nov. <bold>A</bold> male, paratype, from Alishan (阿里山), dorsal view <bold>B</bold> same, ventral view <bold>C</bold> female, paratype, from Tapan (達邦), dorsal view <bold>D</bold> male, from Bilu Divine Tree (碧綠神木), dorsal view <bold>E</bold> same, ventral view <bold>F</bold> female, from Bilu Divine Tree (碧綠神木), dorsal view.</p></caption><graphic xmlns:xlink="http://www.w3.org/1999/xlink" xlink:href="zookeys-944-129-g003.jpg" position="float" orientation="portrait" xlink:type="simple" id="oo_426846.jpg"><uri content-type="original_file" xlink:type="simple">https://binary.pensoft.net/fig/426846</uri></graphic></fig><fig id="F2" position="float" orientation="portrait"><object-id xmlns:xlink="http://www.w3.org/1999/xlink" content-type="doi" xlink:type="simple">10.3897/zookeys.944.53099.figure2</object-id><object-id xmlns:xlink="http://www.w3.org/1999/xlink" content-type="arpha" xlink:type="simple">062D5E1F-A459-51E7-948A-CC769CC02283</object-id><label>Figure 2.</label><caption><p>Generic characters for <italic><tp:taxon-name><tp:taxon-name-part taxon-name-part-type="genus" reg="Taiwanoshaira">Taiwanoshaira</tp:taxon-name-part></tp:taxon-name></italic>. <bold>A</bold> prothorax, ventral view, <italic><tp:taxon-name><tp:taxon-name-part taxon-name-part-type="genus" reg="Taiwanoshaira">T.</tp:taxon-name-part> <tp:taxon-name-part taxon-name-part-type="species" reg="taipingshanensis">taipingshanensis</tp:taxon-name-part></tp:taxon-name></italic> sp. nov. <bold>B</bold> prothorax, ventral view, <italic><tp:taxon-name><tp:taxon-name-part taxon-name-part-type="genus" reg="Taiwanoshaira">T.</tp:taxon-name-part> <tp:taxon-name-part taxon-name-part-type="species" reg="tsoui">tsoui</tp:taxon-name-part></tp:taxon-name></italic> sp. nov. <bold>C</bold> last two abdominal ventrites, dorsal view, male, <italic><tp:taxon-name><tp:taxon-name-part taxon-name-part-type="genus" reg="Taiwanoshaira">T.</tp:taxon-name-part> <tp:taxon-name-part taxon-name-part-type="species" reg="tsoui">tsoui</tp:taxon-name-part></tp:taxon-name></italic> sp. nov. <bold>D</bold> elytron, ventral view, <italic><tp:taxon-name><tp:taxon-name-part taxon-name-part-type="genus" reg="Taiwanoshaira">T.</tp:taxon-name-part> <tp:taxon-name-part taxon-name-part-type="species" reg="tsoui">tsoui</tp:taxon-name-part></tp:taxon-name></italic> sp. nov.</p></caption><graphic xmlns:xlink="http://www.w3.org/1999/xlink" xlink:href="zookeys-944-129-g002.jpg" position="float" orientation="portrait" xlink:type="simple" id="oo_426845.jpg"><uri content-type="original_file" xlink:type="simple">https://binary.pensoft.net/fig/426845</uri></graphic></fig><fig id="F4" position="float" orientation="portrait"><object-id xmlns:xlink="http://www.w3.org/1999/xlink" content-type="doi" xlink:type="simple">10.3897/zookeys.944.53099.figure4</object-id><object-id xmlns:xlink="http://www.w3.org/1999/xlink" content-type="arpha" xlink:type="simple">513FFDB8-FCEB-5394-B1D3-684DC9C5BD07</object-id><label>Figure 4.</label><caption><p>Diagnostic characters of <italic><tp:taxon-name><tp:taxon-name-part taxon-name-part-type="genus" reg="Taiwanoshaira">Taiwanoshaira</tp:taxon-name-part> <tp:taxon-name-part taxon-name-part-type="species" reg="chujoi">chujoi</tp:taxon-name-part></tp:taxon-name></italic> comb. nov. <bold>A</bold> antenna, male <bold>B</bold> antenna, female <bold>C</bold> penis, dorsal view <bold>D</bold> penis, lateral view <bold>E</bold> gonocoxae, from Tapan (達邦) <bold>F</bold> gonocoxae, from Pilu (碧綠) <bold>G</bold> abdominal ventrite VIII <bold>H</bold> spermatheca.</p></caption><graphic xmlns:xlink="http://www.w3.org/1999/xlink" xlink:href="zookeys-944-129-g004.jpg" position="float" orientation="portrait" xlink:type="simple" id="oo_426847.jpg"><uri content-type="original_file" xlink:type="simple">https://binary.pensoft.net/fig/426847</uri></graphic></fig><fig id="F1" position="float" orientation="portrait"><object-id xmlns:xlink="http://www.w3.org/1999/xlink" content-type="doi" xlink:type="simple">10.3897/zookeys.944.53099.figure1</object-id><object-id xmlns:xlink="http://www.w3.org/1999/xlink" content-type="arpha" xlink:type="simple">B31AEA16-2CF2-5E02-85F0-0468C1578E50</object-id><label>Figure 1.</label><caption><p>Habitat photographs. <bold>A</bold> microhabitat for <italic><tp:taxon-name><tp:taxon-name-part taxon-name-part-type="genus" reg="Taiwanoshaira">Taiwanoshaira</tp:taxon-name-part> <tp:taxon-name-part taxon-name-part-type="species" reg="taipingshanensis">taipingshanensis</tp:taxon-name-part></tp:taxon-name></italic> sp. nov. and <italic><tp:taxon-name><tp:taxon-name-part taxon-name-part-type="genus" reg="Taiwanoshaira">T.</tp:taxon-name-part> <tp:taxon-name-part taxon-name-part-type="species" reg="tsoui">tsoui</tp:taxon-name-part></tp:taxon-name></italic> sp. nov. at Yuanyang Lake (鴛鴦湖) <bold>B</bold> active adults of <italic><tp:taxon-name><tp:taxon-name-part taxon-name-part-type="genus" reg="Taiwanoshaira">T.</tp:taxon-name-part> <tp:taxon-name-part taxon-name-part-type="species" reg="chujoi">chujoi</tp:taxon-name-part></tp:taxon-name></italic> comb. nov. inside moss cushions at Pilu (畢祿) <bold>C</bold> adult of <italic><tp:taxon-name><tp:taxon-name-part taxon-name-part-type="genus" reg="Taiwanoshaira">T.</tp:taxon-name-part> <tp:taxon-name-part taxon-name-part-type="species" reg="taipingshanensis">taipingshanensis</tp:taxon-name-part></tp:taxon-name></italic> sp. nov. feeding on leaves of <italic><tp:taxon-name><tp:taxon-name-part taxon-name-part-type="genus" reg="Plagiomnium">Plagiomnium</tp:taxon-name-part> <tp:taxon-name-part taxon-name-part-type="species" reg="vesicatum">vesicatum</tp:taxon-name-part></tp:taxon-name></italic> at Yuanyang Lake (鴛鴦湖) <bold>D</bold> adults of <italic><tp:taxon-name><tp:taxon-name-part taxon-name-part-type="genus" reg="Taiwanoshaira">T.</tp:taxon-name-part> <tp:taxon-name-part taxon-name-part-type="species" reg="taipingshanensis">taipingshanensis</tp:taxon-name-part></tp:taxon-name></italic> sp. nov. mating at Yuanyang Lake (鴛鴦湖) <bold>E</bold> adult of <italic><tp:taxon-name><tp:taxon-name-part taxon-name-part-type="genus" reg="Taiwanoshaira">T.</tp:taxon-name-part> <tp:taxon-name-part taxon-name-part-type="species" reg="tsoui">tsoui</tp:taxon-name-part></tp:taxon-name></italic> sp. nov. at Hsiaofengkou (小風口) <bold>F</bold> adult of <italic><tp:taxon-name><tp:taxon-name-part taxon-name-part-type="genus" reg="Taiwanoshaira">T.</tp:taxon-name-part> <tp:taxon-name-part taxon-name-part-type="species" reg="tsoui">tsoui</tp:taxon-name-part></tp:taxon-name></italic> sp. nov. at Meifeng (梅峰).</p></caption><graphic xmlns:xlink="http://www.w3.org/1999/xlink" xlink:href="zookeys-944-129-g001.jpg" position="float" orientation="portrait" xlink:type="simple" id="oo_426844.jpg"><uri content-type="original_file" xlink:type="simple">https://binary.pensoft.net/fig/426844</uri></graphic></fig><fig id="F5" position="float" orientation="portrait"><object-id xmlns:xlink="http://www.w3.org/1999/xlink" content-type="doi" xlink:type="simple">10.3897/zookeys.944.53099.figure5</object-id><object-id xmlns:xlink="http://www.w3.org/1999/xlink" content-type="arpha" xlink:type="simple">16AC320E-D27D-5206-A9BC-8CD3D176A16E</object-id><label>Figure 5.</label><caption><p>Distribution map of <italic><tp:taxon-name><tp:taxon-name-part taxon-name-part-type="genus" reg="Taiwanoshaira">Taiwanoshaira</tp:taxon-name-part></tp:taxon-name></italic> species, solid line: 1000 m, broken line: 2000 m. <bold>Blue Dots</bold><italic><tp:taxon-name><tp:taxon-name-part taxon-name-part-type="genus" reg="Taiwanoshaira">T.</tp:taxon-name-part> <tp:taxon-name-part taxon-name-part-type="species" reg="chujoi">chujoi</tp:taxon-name-part></tp:taxon-name></italic> comb. nov. <bold>Red Dots</bold><italic><tp:taxon-name><tp:taxon-name-part taxon-name-part-type="genus" reg="Taiwanoshaira">T.</tp:taxon-name-part> <tp:taxon-name-part taxon-name-part-type="species" reg="tsoui">tsoui</tp:taxon-name-part></tp:taxon-name></italic> sp. nov. <bold>Green Dots</bold><italic><tp:taxon-name><tp:taxon-name-part taxon-name-part-type="genus" reg="Taiwanoshaira">T.</tp:taxon-name-part> <tp:taxon-name-part taxon-name-part-type="species" reg="taipingshanensis">taipingshanensis</tp:taxon-name-part></tp:taxon-name></italic> sp. nov.</p></caption><graphic xmlns:xlink="http://www.w3.org/1999/xlink" xlink:href="zookeys-944-129-g005.jpg" position="float" orientation="portrait" xlink:type="simple" id="oo_426848.jpg"><uri content-type="original_file" xlink:type="simple">https://binary.pensoft.net/fig/426848</uri></graphic></fig></tp:treatment-sec></tp:taxon-treatment>
